# Supplementary material for: NHERF1 Loss Upregulates Enzymes of the Pentose Phosphate Pathway in Kidney Cortex
Source: Antioxidants (Basel). 2020 Sep 14;9(9):862. doi: 10.3390/antiox9090862 (PMC7554817; doi:10.3390/antiox9090862)
Supplement: Supplementary file 1 [file antioxidants-09-00862-s001.zip › Table S1.xlsx]

## Sheet: DE Proteins
Protein	Peptides	Log2FC	-LOG10(P-value) NS	-LOG10(P-value) Up in WT	-LOG10(P-value) Decreased in WT
Acaa1a	Cluster of 3-ketoacyl-CoA thiolase A, peroxisomal	1.87263		1.40897
Agps	Cluster of Alkyldihydroxyacetonephosphate synthase, peroxisomal	4.16662		2.41627
Atp5e	ATP synthase subunit epsilon, mitochondrial	2.05699		1.3346
Bcr	Breakpoint cluster region protein	4.31629		2.69506
Btbd11	Ankyrin repeat and BTB/POZ domain-containing protein BTBD11	5.04722		1.755
Clic1	Chloride intracellular channel protein 1	2.07495		1.47979
Clic4	Chloride intracellular channel protein 4	2.43507		1.56718
Clic5	Chloride intracellular channel protein 5	2.89046		2.05754
Coa3	Cytochrome c oxidase assembly factor 3 homolog, mitochondrial	6.47049		3.44934
Cobl	Cluster of Isoform 2 of Protein cordon-bleu	2.80434		2.01499
Crat	Carnitine O-acetyltransferase	5.32596		1.98971
Cse1l	Exportin-2	2.61275		1.8346
Efhb	EF-hand domain-containing family member B	6.72132		3.58651
Egfr	Epidermal growth factor receptor	3.58847		1.34052
Ezr	Ezrin	2.17762		1.53337
Fbn2	Fibrillin-2	6.05472		2.84298
Foxp1	Cluster of Forkhead box protein P1	6.81113		3.58861
Hdgf	Hepatoma-derived growth factor	4.9423		1.65009
Hmgcl	Hydroxymethylglutaryl-CoA lyase, mitochondrial	5.5052		2.08209
Hnrnpab	Heterogeneous nuclear ribonucleoprotein A/B	2.64386		1.89622
Igh-1a	Ig gamma-2A chain C region, membrane-bound form	5.98992		2.74155
Ighg2b	Protein Ighg2b	6.0446		3.00466
Ighg2c	Protein Ighg2c	3.29961		2.05514
Itgb7	Integrin beta-7	5.57268		2.50136
Jak1	Tyrosine-protein kinase JAK1	4.65559		1.4695
Kcnj1	ATP-sensitive inward rectifier potassium channel 1	2.34521		1.31006
Kiaa0196	Cluster of WASH complex subunit strumpellin	4.82686		1.6483
Klkb1	Plasma kallikrein	6.50931		3.45596
Lpin3	Phosphatidate phosphatase LPIN3	6.10539		2.85021
Mtx1	Cluster of Metaxin-1	4.5825		1.3796
Nos3	Nitric oxide synthase, endothelial	3.63158		2.11476
Osbpl6	Oxysterol-binding protein	4.93005		1.76998
Pakap	Protein Pakap (Fragment)	4.05291		2.05213
Plin4	Perilipin-4	5.69073		2.53064
Pls1	Plastin-1	2.09191		1.50728
Prkaca	Cluster of cAMP-dependent protein kinase catalytic subunit alpha	2.64567		1.71925
Prkar2a	Cluster of Protein kinase, cAMP dependent regulatory, type II alpha	7.30547		3.22756
Rbbp8	DNA endonuclease RBBP8	5.59876		2.49188
Rnf25	E3 ubiquitin-protein ligase RNF25	6.92529		3.58748
Sh3bgrl	SH3 domain-binding glutamic acid-rich-like protein	6.41396		3.17006
Slc9a3r1	Na(+)/H(+) exchange regulatory cofactor NHE-RF1	15.685		5.15677
Spta1	Spectrin alpha chain, erythrocytic 1	5.24559		2.08468
Srp72	Signal recognition particle subunit SRP72	2.71551		1.62092
Stk40	Isoform 2 of Serine/threonine-protein kinase 40	5.81655		2.53532
Tars	Threonine--tRNA ligase, cytoplasmic	4.99411		1.33678
Tecpr1	Isoform 2 of Tectonin beta-propeller repeat-containing protein 1	4.49004		1.34138
Tmem132d	Transmembrane protein 132D	4.58043		1.35619
Tprn	Taperin	4.64064		2.86906
Usp36	Ubiquitin carboxyl-terminal hydrolase 36	5.44565		2.29818
Vps13d	Cluster of Protein Vps13d (Fragment)	7.2658		3.5367
Zbtb17	Zinc finger and BTB domain-containing protein 17	7.57533		3.27957
Aarsd1	Alanyl-tRNA editing protein Aarsd1	-3.77325			1.44502
Abcd4	ATP-binding cassette sub-family D member 4	-5.27442			1.54623
Acp6	Lysophosphatidic acid phosphatase type 6	-2.27695			1.43462
Aimp1	Aminoacyl tRNA synthase complex-interacting multifunctional protein 1	-6.58635			2.78413
Apoa4	Apolipoprotein A-IV	-5.5191			1.84128
Ccs	Copper chaperone for superoxide dismutase	-1.77158			1.31847
Cdc42bpb	Serine/threonine-protein kinase MRCK beta	-3.09806			1.34212
Celsr2	Cluster of Cadherin EGF LAG seven-pass G-type receptor 2	-6.47736			2.85684
Cemip	Cell migration-inducing and hyaluronan-binding protein	-5.68609			2.19434
Clta	Clathrin light chain A	-2.65161			1.60759
Cops7a	Cluster of COP9 signalosome complex subunit 7a (Fragment)	-2.82164			1.43889
Coro7	Coronin-7	-3.34036			1.56571
Cux2	Cluster of Homeobox protein cut-like 2	-7.86454			3.66573
Ddb2	DNA damage-binding protein 2	-6.49736			2.9342
Dnajb1	DnaJ homolog subfamily B member 1	-5.6913			1.75504
Eps15l1	Isoform 2 of Epidermal growth factor receptor substrate 15-like 1	-3.53189			2.25499
Fam126b	Isoform 2 of Protein FAM126B	-2.13594			1.58216
Fam227a	Protein Fam227a	-6.28789			2.63582
Fcgrt	IgG receptor FcRn large subunit p51	-3.51844			1.89282
Gbe1	1,4-alpha-glucan-branching enzyme	-3.99197			1.54177
Glo1	Lactoylglutathione lyase	-2.47143			1.81595
Gns	N-acetylglucosamine-6-sulfatase	-6.44929			2.84396
Heatr5b	Cluster of HEAT repeat-containing protein 5B	-5.65627			2.23704
Hpn	Isoform 2 of Serine protease hepsin	-6.442			2.76941
Hprt1	Hypoxanthine-guanine phosphoribosyltransferase	-5.19534			2.4213
Lars	Leucine--tRNA ligase, cytoplasmic	-4.18083			1.41467
Lfng	Beta-1,3-N-acetylglucosaminyltransferase lunatic fringe	-6.19466			2.49461
Map2	Cluster of Microtubule-associated protein 2	-7.24291			3.67412
Med23	Isoform 2 of Mediator of RNA polymerase II transcription subunit 23	-6.14345			2.53531
Mrpl28	39S ribosomal protein L28, mitochondrial	-7.02094			2.98117
Npr1	Atrial natriuretic peptide receptor 1	-3.54899			1.41155
Pald1	Paladin	-2.65237			1.62636
Pde4d	cAMP-specific 3',5'-cyclic phosphodiesterase 4D (Fragment)	-7.23756			3.6674
Plce1	1-phosphatidylinositol 4,5-bisphosphate phosphodiesterase epsilon-1	-6.64291			3.11435
Prep	Prolyl endopeptidase	-4.76949			1.50028
Prom2	Isoform 2 of Prominin-2	-6.46736			2.91618
Psma5	Proteasome subunit alpha type-5	-7.17421			3.67634
Psmd9	26S proteasome non-ATPase regulatory subunit 9	-2.35609			1.41893
Ptma	Prothymosin alpha	-4.65521			2.46198
Rhpn1	Rhophilin-1	-2.31239			1.31938
Robo4	Isoform 3 of Roundabout homolog 4	-5.16127			1.43033
Rpgrip1l	Protein fantom	-7.3239			3.65512
Samhd1	Deoxynucleoside triphosphate triphosphohydrolase SAMHD1	-2.16488			1.55666
Sar1b	GTP-binding protein SAR1b	-6.46847			3.26934
Sdpr	Serum deprivation-response protein	-5.1903			2.80522
Serpina1e	Alpha-1-antitrypsin 1-5	-5.88519			2.00676
Smok1	Cluster of Sperm motility kinase 1	-6.85997			3.06153
Snrpd3	Small nuclear ribonucleoprotein Sm D3	-5.87337			2.07012
Snx27	Isoform 2 of Sorting nexin-27	-3.62072			1.75865
Srrt	Isoform B of Serrate RNA effector molecule homolog	-6.55297			2.96229
Tlr3	Toll-like receptor 3	-2.65259			1.31882
Tmem55b	Cluster of Type 1 phosphatidylinositol 4,5-bisphosphate 4-phosphatase	-2.35779			1.49814
Trappc3	Trafficking protein particle complex subunit 3	-5.27754			3.04462
2210011C24Rik	MCG5930	2.45926	0.785252
9030624J02Rik	Cluster of Protein 9030624J02Rik (Fragment)	0.783553	0.219922
Aacs	Acetoacetyl-CoA synthetase	-0.252763	0.0895653
Aadat	Kynurenine/alpha-aminoadipate aminotransferase, mitochondrial	-2.8627	0.342811
Aars	Alanine--tRNA ligase, cytoplasmic	-0.455483	0.189768
Abca13	ATP-binding cassette sub-family A member 13	-0.48082	0.238609
Abca17	Protein Abca17	-0.446139	0.225059
Abca3	ATP-binding cassette sub-family A member 3	0.052272	0.0237569
Abcb11	Bile salt export pump	-0.313537	0.169558
Abcb1a	Cluster of Multidrug resistance protein 1A	-1.29277	0.213124
Abcb6	ATP-binding cassette sub-family B member 6, mitochondrial	-1.37501	1.02302
Abcb7	ATP-binding cassette sub-family B member 7, mitochondrial	-2.34609	1.18838
Abcb9	ATP-binding cassette sub-family B member 9	-0.635779	0.384568
Abcc10	Isoform 3 of Multidrug resistance-associated protein 7	0.0298909	0.0147399
Abcc2	Canalicular multispecific organic anion transporter 1	-0.212842	0.110176
Abcc3	Isoform 2 of Canalicular multispecific organic anion transporter 2	0.844208	0.169607
Abcc4	Protein Abcc4	-0.987585	0.458701
Abcd3	ATP-binding cassette sub-family D member 3	-1.87236	1.00134
Abcg2	ATP-binding cassette sub-family G member 2	-0.405251	0.24052
Abcg3	ATP-binding cassette sub-family G member 3	-3.62788	1.13787
Abhd14b	Alpha/beta hydrolase domain-containing protein 14B	-0.338611	0.179658
Abi1	Cluster of Isoform 2 of Abl interactor 1	-1.0259	0.676345
Ablim1	Cluster of Actin-binding LIM protein 1	-1.97217	0.456197
Acaa2	3-ketoacyl-CoA thiolase, mitochondrial	-0.671127	0.354258
Acad9	Acyl-CoA dehydrogenase family member 9, mitochondrial	1.43796	0.256211
Acadl	Long-chain specific acyl-CoA dehydrogenase, mitochondrial	-0.174814	0.0853532
Acadm	Cluster of Medium-chain specific acyl-CoA dehydrogenase, mitochondrial	0.306039	0.176727
Acads	Cluster of Short-chain specific acyl-CoA dehydrogenase, mitochondrial	2.30798	1.06485
Acadvl	Cluster of Very long-chain specific acyl-CoA dehydrogenase, mitochondrial	1.96189	0.523341
Acat1	Acetyl-CoA acetyltransferase, mitochondrial	0.605614	0.165823
Acat2	Cluster of Acetyl-CoA acetyltransferase, cytosolic	-0.0344556	0.0111051
Ace	Cluster of Angiotensin-converting enzyme	0.280953	0.138179
Ace2	Angiotensin-converting enzyme 2	-0.32528	0.134415
Ace3	Angiotensin converting enzyme-like 3	0.977396	0.655426
Acly	ATP-citrate synthase	-0.0835756	0.0419568
Acmsd	2-amino-3-carboxymuconate-6-semialdehyde decarboxylase	-0.42817	0.238862
Acnat1	Cluster of Acyl-coenzyme A amino acid N-acyltransferase 1	0.427343	0.189245
Aco1	Cytoplasmic aconitate hydratase	-0.431742	0.217672
Aco2	Aconitate hydratase, mitochondrial	0.0236476	0.00879064
Acot1	Acyl-coenzyme A thioesterase 1	1.61179	0.432855
Acot12	Acyl-coenzyme A thioesterase 12	0.770087	0.401971
Acox1	Peroxisomal acyl-coenzyme A oxidase 1	1.02552	0.262936
Acox2	Peroxisomal acyl-coenzyme A oxidase 2	1.87132	0.369576
Acox3	Peroxisomal acyl-coenzyme A oxidase 3	0.163826	0.0276348
Acp1	Low molecular weight phosphotyrosine protein phosphatase	-3.63577	0.873788
Acp2	Cluster of Lysosomal acid phosphatase	-0.0296571	0.0116188
Acsl1	Long-chain-fatty-acid--CoA ligase 1	0.0197652	0.00430711
Acsm2	Isoform 2 of Acyl-coenzyme A synthetase ACSM2, mitochondrial	0.117165	0.0475191
Acss2	Acetyl-coenzyme A synthetase, cytoplasmic	-1.37709	1.00851
Actb	Cluster of Actin, cytoplasmic 1	0.732522	0.395783
Actn4	Cluster of Alpha-actinin-4	1.17258	0.75771
Actr1a	Cluster of Alpha-centractin	-0.658009	0.361033
Actr2	Actin-related protein 2	0.129776	0.0337738
Actr3	Actin-related protein 3	0.749158	0.362139
Acy1	Cluster of Aminoacylase-1	-0.0397452	0.0144124
Acy3	N-acyl-aromatic-L-amino acid amidohydrolase (carboxylate-forming)	0.0672483	0.0212981
Adam10	Disintegrin and metalloproteinase domain-containing protein 10	-0.346517	0.115441
Add1	Cluster of Isoform 2 of Alpha-adducin	1.12142	0.785851
Add3	Isoform 1 of Gamma-adducin	-0.0234162	0.00933221
Adh1	Alcohol dehydrogenase 1	-0.336801	0.0896164
Adh5	Alcohol dehydrogenase class-3	-0.208365	0.104391
Adk	Isoform Short of Adenosine kinase	-0.474884	0.246949
Adsl	Adenylosuccinate lyase	0.520493	0.29281
Afg3l2	AFG3-like protein 2	-2.12019	1.00454
Agl	Protein Agl	-0.261466	0.119678
Ahcy	Adenosylhomocysteinase	-0.72275	0.415439
Ahcyl2	Cluster of Putative adenosylhomocysteinase 3	-0.475313	0.245165
Ahnak	Protein Ahnak	-0.618366	0.120488
Aifm1	Apoptosis-inducing factor 1, mitochondrial	0.586175	0.203449
Aimp2	Aminoacyl tRNA synthase complex-interacting multifunctional protein 2	2.51885	0.704111
Ak2	Isoform 2 of Adenylate kinase 2, mitochondrial	0.445124	0.184514
Ak4	Adenylate kinase 4, mitochondrial	-2.45242	1.14708
Akr1a1	Alcohol dehydrogenase [NADP(+)]	0.0234138	0.00867995
Akr1b1	Aldose reductase	0.276913	0.149349
Akr1c13	Aldo-keto reductase family 1 member C13	1.5978	0.683678
Akr1c14	3-alpha-hydroxysteroid dehydrogenase type 1	-0.784671	0.3183
Akr1c19	Aldo-keto reductase family 1, member C19	0.104686	0.0507048
Akr1c21	Cluster of Aldo-keto reductase family 1 member C21	-0.27507	0.117101
Akr1e2	1,5-anhydro-D-fructose reductase	-0.599755	0.215645
Akr7a2	Aflatoxin B1 aldehyde reductase member 2	-0.00192	0.00069357
Akt1s1	Proline-rich AKT1 substrate 1	1.20775	0.34269
Alad	Delta-aminolevulinic acid dehydratase	-1.35453	0.992289
Alb	Serum albumin	0.0633367	0.0305069
Alcam	CD166 antigen	-0.227843	0.100236
Aldh16a1	Aldehyde dehydrogenase family 16 member A1	-0.46587	0.274343
Aldh1l1	Cytosolic 10-formyltetrahydrofolate dehydrogenase	-0.119457	0.0579322
Aldh2	Cluster of Aldehyde dehydrogenase, mitochondrial	0.0212472	0.00506751
Aldh3a2	Fatty aldehyde dehydrogenase	0.802033	0.462896
Aldh3b1	Cluster of Aldehyde dehydrogenase family 3 member B1	-0.191714	0.0797197
Aldh4a1	Delta-1-pyrroline-5-carboxylate dehydrogenase, mitochondrial	-1.69215	0.760048
Aldh6a1	Methylmalonate-semialdehyde dehydrogenase [acylating], mitochondrial	0.991071	0.40518
Aldh7a1	Cluster of Isoform 2 of Alpha-aminoadipic semialdehyde dehydrogenase	-0.395916	0.2099
Aldh8a1	Aldehyde dehydrogenase family 8 member A1	-0.227847	0.0918744
Aldh9a1	4-trimethylaminobutyraldehyde dehydrogenase	-0.184329	0.0879802
Aldoa	Cluster of Fructose-bisphosphate aldolase A	-0.247828	0.125542
Aldob	Fructose-bisphosphate aldolase B	-0.37584	0.229395
Alpl	Cluster of Alkaline phosphatase, tissue-nonspecific isozyme	-0.234556	0.131697
Als2	Alsin	-1.38489	0.588716
Amdhd2	Putative N-acetylglucosamine-6-phosphate deacetylase	-0.414032	0.116574
Amn	Protein amnionless	-0.286064	0.149162
Ank1	Cluster of Isoform 6 of Ankyrin-1	-0.298691	0.158201
Ank2	Cluster of Isoform 2 of Ankyrin-2	-0.115157	0.0502107
Ank3	Cluster of Ankyrin 3, epithelial, isoform CRA_l;Ankyrin-3 (Fragment)	0.165621	0.0438089
Ankfy1	Rabankyrin-5	-0.393744	0.23561
Ankib1	Ankyrin repeat and IBR domain-containing protein 1	-0.326034	0.179795
Anks4b	Ankyrin repeat and SAM domain-containing protein 4B	0.655742	0.340093
Ano6	Anoctamin-6	0.233148	0.123592
Anp32a	Acidic leucine-rich nuclear phosphoprotein 32 family member A	-0.182229	0.100852
Anp32b	Isoform 2 of Acidic leucine-rich nuclear phosphoprotein 32 family member B	-0.588194	0.333302
Anpep	Aminopeptidase N	-0.030988	0.0159663
Anxa1	Annexin A1	-0.369628	0.178705
Anxa11	Annexin A11	-0.121219	0.0658099
Anxa13	Annexin A13	-0.800441	0.273203
Anxa2	Annexin A2	-0.176662	0.0974083
Anxa3	Annexin A3	0.09353	0.0137757
Anxa4	Annexin A4	-0.573029	0.341603
Anxa5	Cluster of Annexin A5	-0.428759	0.240467
Anxa6	Cluster of Annexin	-0.568154	0.19099
Anxa7	Annexin A7	-0.599804	0.246766
Ap1g1	AP-1 complex subunit gamma-1	-0.680646	0.328134
Ap1m1	Cluster of AP-1 complex subunit mu-1	0.408932	0.0867905
Ap2a1	Cluster of Isoform B of AP-2 complex subunit alpha-1	-0.870458	0.519985
Ap2a2	AP-2 complex subunit alpha-2	-0.525926	0.314111
Ap2b1	Cluster of Isoform 2 of AP-2 complex subunit beta	-0.781536	0.479951
Ap2m1	AP-2 complex subunit mu	-0.336985	0.187151
Ap3b1	AP-3 complex subunit beta-1	-0.770923	0.52961
Ap3d1	AP-3 complex subunit delta-1	-0.0896703	0.0479644
Ap3m1	AP-3 complex subunit mu-1	-2.94991	0.497115
Ap5b1	AP-5 complex subunit beta-1	-2.68178	0.466508
Apeh	Acylamino-acid-releasing enzyme	-0.567935	0.316219
Apex1	Cluster of DNA-(apurinic or apyrimidinic site) lyase	0.325262	0.0943588
Apoa1bp	NAD(P)H-hydrate epimerase	-0.454681	0.253268
Apoh	Beta-2-glycoprotein 1	1.03358	0.625553
Apoo	Apolipoprotein O	0.447356	0.176065
Apool	MIC complex subunit Mic27	-0.245827	0.0830017
Aqp1	Aquaporin-1	0.345014	0.153045
Arcn1	Coatomer subunit delta	-0.284653	0.165635
Arf3	Cluster of ADP-ribosylation factor 3	-0.0882196	0.0380278
Arf6	ADP-ribosylation factor 6	0.613672	0.333523
Arhgap1	Rho GTPase-activating protein 1	1.81723	0.666595
Arhgap17	Isoform 2 of Rho GTPase-activating protein 17	0.523734	0.0615289
Arhgap29	Cluster of Rho GTPase-activating protein 29	-1.13379	0.306235
Arhgap35	Rho GTPase-activating protein 35	-2.55031	0.492373
Arhgap5	Cluster of Rho GTPase-activating protein 5	-0.0563895	0.0225432
Arhgdia	Rho GDP-dissociation inhibitor 1	-0.176714	0.0780187
Arhgef11	Protein Arhgef11 (Fragment)	0.149863	0.0679184
Arhgef12	Rho guanine nucleotide exchange factor 12	-0.78219	0.483152
Arhgef15	Isoform 2 of Rho guanine nucleotide exchange factor 15	0.220441	0.101362
Arhgef16	Rho guanine nucleotide exchange factor 16	0.0423351	0.00906572
Arhgef18	Cluster of Isoform 2 of Rho guanine nucleotide exchange factor 18	2.16274	1.10764
Arl3	ADP-ribosylation factor-like protein 3	-0.315812	0.115089
Arl8b	Cluster of ADP-ribosylation factor-like protein 8B	-0.180162	0.0944282
Armcx6	Protein ARMCX6	-0.177653	0.0247476
Arpc1a	Actin-related protein 2/3 complex subunit 1A	0.280505	0.116605
Arpc1b	Actin-related protein 2/3 complex subunit 1B	0.546904	0.266754
Arpc2	Actin-related protein 2/3 complex subunit 2	-0.127643	0.053349
Arpc3	Actin-related protein 2/3 complex subunit 3	0.771422	0.269498
Arpc4	Actin-related protein 2/3 complex subunit 4	0.15227	0.0678195
Arpc5	Actin-related protein 2/3 complex subunit 5	0.456114	0.287863
Arpc5l	Actin-related protein 2/3 complex subunit 5-like protein	-0.397043	0.146952
As3mt	Arsenite methyltransferase	0.0298648	0.0153324
Asah2	Neutral ceramidase	-0.169698	0.0825741
Asb15	Ankyrin repeat and SOCS box protein 15	0.47798	0.268689
Asl	Argininosuccinate lyase	0.0241467	0.00854794
Aspa	Aspartoacylase	-1.18094	0.713973
Aspdh	Putative L-aspartate dehydrogenase	-0.187163	0.0804165
Ass1	Argininosuccinate synthase	-0.232435	0.0947634
Atad3	ATPase family AAA domain-containing protein 3	-0.408661	0.237627
Atg3	Ubiquitin-like-conjugating enzyme ATG3	-3.13446	1.09921
Atic	Bifunctional purine biosynthesis protein PURH	0.836088	0.211339
Atox1	Copper transport protein ATOX1	-0.820938	0.408477
Atp11a	Probable phospholipid-transporting ATPase IH	-0.168683	0.0500259
Atp11c	Phospholipid-transporting ATPase 11C	-0.517369	0.255764
Atp13a3	Isoform 2 of Probable cation-transporting ATPase 13A3	-1.35905	0.655778
Atp1a1	Cluster of Sodium/potassium-transporting ATPase subunit alpha-1	0.130118	0.0570332
Atp1b1	Sodium/potassium-transporting ATPase subunit beta-1	-0.388689	0.191038
Atp1b3	Sodium/potassium-transporting ATPase subunit beta-3	-0.330581	0.158253
Atp2a2	Isoform 2 of Sarcoplasmic/endoplasmic reticulum calcium ATPase 2	-1.3417	0.285569
Atp2b1	Cluster of Plasma membrane calcium-transporting ATPase 1	0.109152	0.0556449
Atp2b4	Calcium-transporting ATPase	-0.143186	0.0711369
Atp5a1	Cluster of ATP synthase subunit alpha, mitochondrial	1.15589	0.595488
Atp5b	ATP synthase subunit beta, mitochondrial	0.679726	0.268985
Atp5c1	Cluster of ATP synthase subunit gamma, mitochondrial	0.641934	0.277021
Atp5d	ATP synthase subunit delta, mitochondrial	0.187024	0.071141
Atp5f1	ATP synthase F(0) complex subunit B1, mitochondrial	0.654877	0.239185
Atp5h	ATP synthase subunit d, mitochondrial	0.43836	0.143673
Atp5i	ATP synthase subunit e, mitochondrial	0.174123	0.0560339
Atp5j	ATP synthase-coupling factor 6, mitochondrial	0.873299	0.329557
Atp5j2	ATP synthase subunit f, mitochondrial	0.830973	0.366116
Atp5l	ATP synthase subunit g, mitochondrial	0.717191	0.323144
Atp5o	Cluster of ATP synthase subunit O, mitochondrial	0.890753	0.479747
Atp6v0a4	Cluster of V-type proton ATPase 116 kDa subunit a isoform 4	-0.687378	0.433707
Atp6v0d1	V-type proton ATPase subunit d 1	-0.803302	0.53723
Atp6v0d2	V-type proton ATPase subunit d 2	-0.813232	0.486089
Atp6v1a	V-type proton ATPase catalytic subunit A	-0.514343	0.289719
Atp6v1b1	ATPase, H+ transporting, lysosomal V1 subunit B1	-0.325484	0.166648
Atp6v1b2	V-type proton ATPase subunit B, brain isoform	-0.660049	0.375693
Atp6v1c1	V-type proton ATPase subunit C 1	-0.685111	0.380354
Atp6v1c2	Cluster of Isoform 2 of V-type proton ATPase subunit C 2	-0.764259	0.467943
Atp6v1d	V-type proton ATPase subunit D	-0.562441	0.289858
Atp6v1e1	Cluster of V-type proton ATPase subunit E 1	-0.54741	0.275708
Atp6v1f	V-type proton ATPase subunit F	-0.846374	0.442537
Atp6v1g1	V-type proton ATPase subunit G 1	-0.533199	0.271127
Atp6v1g3	V-type proton ATPase subunit G 3	-0.098618	0.0307529
Atp6v1h	V-type proton ATPase subunit H	-0.493639	0.294674
Atp9a	Probable phospholipid-transporting ATPase IIA	-0.701933	0.437635
Atpif1	ATPase inhibitor, mitochondrial	2.11947	0.836454
B2m	Beta-2-microglobulin	-1.22167	0.861317
Baiap2	Brain-specific angiogenesis inhibitor 1-associated protein 2	-0.129828	0.0685757
Baiap2l1	Brain-specific angiogenesis inhibitor 1-associated protein 2-like protein 1	-0.604504	0.322373
Baiap2l2	Brain-specific angiogenesis inhibitor 1-associated protein 2-like protein 2	1.8088	0.445631
Bcam	Basal cell adhesion molecule	-0.208157	0.0969762
Bcs1l	Mitochondrial chaperone BCS1	-2.91	1.03262
Bdh1	D-beta-hydroxybutyrate dehydrogenase, mitochondrial	0.768402	0.315485
Bdh2	3-hydroxybutyrate dehydrogenase type 2	-0.526632	0.286254
Bgn	Biglycan	-1.07483	0.431104
Bhmt	Cluster of Betaine--homocysteine S-methyltransferase 1	0.884112	0.467217
Bid	BH3-interacting domain death agonist	-0.700453	0.336466
Birc6	Cluster of Isoform 2 of Baculoviral IAP repeat-containing protein 6	0.442591	0.174347
Blmh	Cluster of Bleomycin hydrolase	0.10992	0.0435389
Blvra	Biliverdin reductase A	-0.76565	0.325736
Blvrb	Flavin reductase (NADPH)	-0.764608	0.147477
Bphl	Valacyclovir hydrolase	1.71351	0.562561
Bpnt1	Cluster of 3'(2'),5'-bisphosphate nucleotidase 1	-0.539122	0.253077
Brcc3	Lys-63-specific deubiquitinase BRCC36	-0.372703	0.191234
Bre	Cluster of BRCA1-A complex subunit BRE	-0.613846	0.235612
Bsg	Isoform 2 of Basigin	-0.0285099	0.0141941
Bsnd	Barttin	2.44141	1.05527
Bst1	ADP-ribosyl cyclase/cyclic ADP-ribose hydrolase 2	-1.76316	0.942417
Bst2	Bone marrow stromal antigen 2	-1.54602	0.545177
Btnl9	Isoform 2 of Butyrophilin-like protein 9	-1.52402	0.617705
C11orf54	Ester hydrolase C11orf54 homolog	-0.613594	0.317471
C14orf159	Isoform 2 of UPF0317 protein C14orf159 homolog, mitochondrial	-2.47583	0.841605
C14orf166	UPF0568 protein C14orf166 homolog	-1.77553	0.395784
C3	Cluster of Complement C3	0.528535	0.237673
Ca12	Cluster of Carbonic anhydrase 12	0.129905	0.0579412
Ca14	Carbonic anhydrase 14	-0.594269	0.354805
Ca15	Carbonic anhydrase 15	-0.0901842	0.0399234
Ca2	Cluster of Carbonic anhydrase 2	-0.327573	0.187999
Ca3	Carbonic anhydrase 3	-1.08842	0.188567
Ca4	Carbonic anhydrase 4	-0.715935	0.159522
Cab39	Calcium-binding protein 39	-0.517926	0.301768
Cacna2d1	Isoform 2B of Voltage-dependent calcium channel subunit alpha-2/delta-1	0.699749	0.466765
Cadm4	Cell adhesion molecule 4	0.366517	0.0681618
Calb1	Calbindin	-0.77286	0.460838
Calcrl	Calcitonin gene-related peptide type 1 receptor	-0.784298	0.531938
Calm1	Cluster of Calmodulin	-0.0124235	0.00631312
Calml4	Cluster of Calmodulin-like protein 4	1.15506	0.794515
Calr	Calreticulin	0.0555172	0.0287054
Camk2d	Cluster of Calcium/calmodulin-dependent protein kinase type II subunit delta	0.511702	0.149909
Cand1	Cullin-associated NEDD8-dissociated protein 1	-0.127036	0.0410792
Canx	Calnexin	-0.146575	0.0374776
Cap1	Adenylyl cyclase-associated protein 1	-0.263001	0.13664
Capg	Capping protein (Actin filament), gelsolin-like	1.32793	0.651719
Capn2	Calpain-2 catalytic subunit	-1.72515	1.07918
Capn7	Cluster of Calpain-7	2.84373	0.647464
Capza2	Cluster of F-actin-capping protein subunit alpha-2	-0.0971925	0.0518449
Capzb	Cluster of Isoform 2 of F-actin-capping protein subunit beta	0.45854	0.189845
Casd1	CAS1 domain-containing protein 1	-0.0657856	0.0126565
Cask	Cluster of Isoform 3 of Peripheral plasma membrane protein CASK	-1.73306	0.662589
Casp6	Caspase-6	-4.09486	0.885194
Cat	Cluster of Catalase	-0.138566	0.0519411
Cav1	Caveolin-1	-1.31495	0.825927
Cbr1	Cluster of Carbonyl reductase [NADPH] 1	0.0827265	0.00941208
Cbr4	Carbonyl reductase family member 4	0.917553	0.434298
Cbs	Isoform 2 of Cystathionine beta-synthase	-1.0138	0.367189
Ccbl1	Kynurenine--oxoglutarate transaminase 1	0.0820928	0.018821
Ccbl2	Isoform 2 of Kynurenine--oxoglutarate transaminase 3	0.416756	0.092975
Ccdc22	Coiled-coil domain-containing protein 22	-0.150741	0.0717475
Ccdc90b	Coiled-coil domain-containing protein 90B, mitochondrial	0.164686	0.0253369
Ccdc93	Coiled-coil domain-containing protein 93	1.34772	0.432258
Cchcr1	Coiled-coil alpha-helical rod protein 1	-2.19236	0.211688
Ccny	Cyclin-Y	-0.180648	0.099558
Ccnyl1	Protein Ccnyl1	3.49949	0.693373
Cct2	T-complex protein 1 subunit beta	-0.059636	0.0173379
Cct3	Cluster of T-complex protein 1 subunit gamma	-0.3422	0.137596
Cct4	T-complex protein 1 subunit delta	-0.541693	0.245297
Cct5	T-complex protein 1 subunit epsilon	-0.0874054	0.0287145
Cct6a	T-complex protein 1 subunit zeta	0.224097	0.0909904
Cct7	T-complex protein 1 subunit eta	-0.763037	0.429341
Cct8	T-complex protein 1 subunit theta	-0.953144	0.510847
Ccz1	Vacuolar fusion protein CCZ1 homolog	1.30669	0.586913
Cd151	CD151 antigen	-0.676236	0.409898
Cd200	OX-2 membrane glycoprotein	-0.604598	0.393249
Cd2ap	CD2-associated protein	-2.65525	0.980382
Cd36	Platelet glycoprotein 4	0.093932	0.0360294
Cd38	ADP-ribosyl cyclase/cyclic ADP-ribose hydrolase 1	0.323711	0.174475
Cd47	Isoform 2 of Leukocyte surface antigen CD47	-2.10735	0.619488
Cd81	CD81 antigen	-0.0305724	0.0143901
Cd82	CD82 antigen	-2.19628	0.815744
Cd9	CD9 antigen	0.2291	0.0685424
Cda	Cytidine deaminase	0.086474	0.0377686
Cdc37	Hsp90 co-chaperone Cdc37	-1.98361	0.658828
Cdc42ep1	Cdc42 effector protein 1	0.563189	0.117626
Cdh1	Cadherin-1	-0.201397	0.100584
Cdh16	Cadherin-16	-0.15792	0.0657941
Cdhr2	Protein Cdhr2	-0.082374	0.0433036
Cdhr5	Isoform 2 of Cadherin-related family member 5	0.270071	0.154496
Cdk17	Cluster of Isoform 2 of Cyclin-dependent kinase 17	-0.748585	0.503939
Ceacam1	Isoform Short of Carcinoembryonic antigen-related cell adhesion molecule 1	-1.16565	0.714126
Cep290	Centrosomal protein of 290 kDa	-2.51997	0.875943
Ces1f	Cluster of Expressed sequence AU018778	-0.305948	0.0690142
Ces2c	Cluster of Acylcarnitine hydrolase	0.951986	0.137444
Cfl1	Cofilin-1	0.474509	0.262821
Cfl2	Cofilin-2	0.285394	0.163584
Chchd3	Cluster of MIC complex subunit Mic19	1.40792	0.463177
Chchd4	Mitochondrial intermembrane space import and assembly protein 40	-0.0230346	0.0102778
Chchd6	MIC complex subunit Mic25	-3.30524	0.702895
Chdh	Choline dehydrogenase, mitochondrial	0.396665	0.177631
Chmp1a	Charged multivesicular body protein 1a	-0.678908	0.382136
Chmp4b	Cluster of Charged multivesicular body protein 4b	-0.749191	0.409057
Chmp5	Charged multivesicular body protein 5	-0.108835	0.0540484
Chmp6	Charged multivesicular body protein 6	-0.275736	0.147631
Chp1	Calcineurin B homologous protein 1	-0.701106	0.419654
Cisd1	CDGSH iron-sulfur domain-containing protein 1	0.544188	0.152896
Ckmt1	Cluster of Creatine kinase U-type, mitochondrial	0.20362	0.0967605
Clcn3	H(+)/Cl(-) exchange transporter 3	-0.0827147	0.0379389
Clcn5	Chloride channel protein	-0.289676	0.145117
Clcn7	H(+)/Cl(-) exchange transporter 7	-1.13588	0.826218
Clcnkb	Cluster of Isoform 2 of Chloride channel protein ClC-Kb	0.360542	0.0721048
Cln3	Battenin	-1.61218	0.646888
Clrn3	Clarin-3	-0.579384	0.218087
Cltc	Clathrin heavy chain 1	-0.344957	0.128617
Cluh	Isoform 3 of Clustered mitochondria protein homolog	1.18431	0.315769
Cmbl	Carboxymethylenebutenolidase homolog	-1.37318	0.817176
Cmip	Cluster of C-Maf-inducing protein	-0.358453	0.187533
Cmpk1	UMP-CMP kinase	-0.266325	0.148718
Cndp2	Cytosolic non-specific dipeptidase	-0.180703	0.0862188
Cnn3	Calponin-3	0.106938	0.0570692
Cnnm2	Isoform 2 of Metal transporter CNNM2	-0.810823	0.234898
Cnnm3	Metal transporter CNNM3	-1.76058	0.983942
Cnnm4	Metal transporter CNNM4	0.0207971	0.00409651
Coa6	Cytochrome c oxidase assembly factor 6 homolog	0.0464826	0.01516
Coasy	Bifunctional coenzyme A synthase	0.562053	0.246871
Cobll1	Cordon-bleu protein-like 1	0.883284	0.55666
Cog1	Conserved oligomeric Golgi complex subunit 1	-1.03668	0.504341
Commd3	COMM domain-containing protein 3	-0.0439594	0.0181307
Comt	Isoform Soluble of Catechol O-methyltransferase	-0.300164	0.0976191
Copa	Coatomer subunit alpha	-0.00711277	0.00286848
Copb1	Coatomer subunit beta	2.4039	0.779738
Copb2	Coatomer subunit beta'	-0.0502517	0.0113801
Copg1	Coatomer subunit gamma-1	0.604215	0.282755
Cops4	COP9 signalosome complex subunit 4	0.51091	0.174155
Coro1b	Coronin-1B	-0.730075	0.45395
Coro1c	Coronin-1C	0.197524	0.101232
Cotl1	Coactosin-like protein	1.06767	0.689693
Cox17	Cytochrome c oxidase copper chaperone	0.495704	0.0765497
Cox4i1	Cluster of Cytochrome c oxidase subunit 4 isoform 1, mitochondrial	0.530237	0.178332
Cox5a	Cytochrome c oxidase subunit 5A, mitochondrial	0.419893	0.129383
Cox5b	Cytochrome c oxidase subunit 5B, mitochondrial	0.578351	0.190962
Cox6a1	Cytochrome c oxidase subunit 6A, mitochondrial	0.20393	0.0832748
Cox6b1	Cytochrome c oxidase subunit 6B1	0.479233	0.188693
Cox6c	Cytochrome c oxidase subunit 6C	0.641794	0.268576
Cox7a1	Cytochrome c oxidase subunit 7A1, mitochondrial	0.139459	0.0385309
Cox7a2	Cytochrome c oxidase subunit 7A2, mitochondrial	0.282234	0.113974
Cp	Cluster of Ceruloplasmin (Fragment)	-0.194996	0.108937
Cpm	Carboxypeptidase M	-0.356244	0.120877
Cpne1	Copine-1	-1.09343	0.597678
Cpne3	Cluster of Copine-3	-0.656645	0.428205
Cpox	Oxygen-dependent coproporphyrinogen-III oxidase, mitochondrial	-0.856466	0.117674
Cpped1	Cluster of Isoform 2 of Serine/threonine-protein phosphatase CPPED1	-0.494494	0.268403
Cpt1a	Carnitine O-palmitoyltransferase 1, liver isoform	0.91436	0.385692
Cpt2	Carnitine O-palmitoyltransferase 2, mitochondrial	1.86231	0.53415
Cr1l	Complement component receptor 1-like protein	0.373901	0.228165
Crip2	Cysteine-rich protein 2	1.07651	0.441199
Crk	Adapter molecule crk	-0.871338	0.498037
Crot	Peroxisomal carnitine O-octanoyltransferase	0.338851	0.0579741
Cryl1	Lambda-crystallin homolog	-0.233786	0.119895
Cryz	Quinone oxidoreductase	0.0444215	0.0197207
Cryzl1	Cluster of Quinone oxidoreductase-like protein 1	-0.154236	0.058201
Cryzl2	Quinone oxidoreductase-like protein 2	-2.68607	1.05648
Csad	Cysteine sulfinic acid decarboxylase	-0.567838	0.251637
Csde1	Cold shock domain-containing protein E1	-2.01985	0.556848
Csl	Cluster of Citrate synthase	-0.508703	0.122451
Csnk1g3	Cluster of Casein kinase I isoform gamma-3	-0.510119	0.27962
Csnk2a1	Casein kinase II subunit alpha	0.268591	0.106303
Csrp1	Cysteine and glycine-rich protein 1	3.41628	1.08326
Csrp2	Cysteine and glycine-rich protein 2	1.5893	0.877802
Cstb	Cystatin-B	-0.482237	0.298444
Cth	Cystathionine gamma-lyase	0.0376759	0.0184257
Ctnna1	Catenin alpha-1	-0.141707	0.0754871
Ctnna2	Isoform 2 of Catenin alpha-2	-1.3296	0.921338
Ctnna3	Catenin alpha-3	1.25176	0.799502
Ctnnb1	Cluster of Catenin beta-1	0.324276	0.182813
Ctnnd1	Cluster of Catenin delta-1	-0.160147	0.0664537
Ctsa	Lysosomal protective protein	-0.954663	0.403019
Ctsb	Cathepsin B	-0.581751	0.312582
Ctsd	Cluster of Cathepsin D	1.05295	0.412385
Ctsh	Pro-cathepsin H	0.334249	0.185078
Ctsz	Cathepsin Z	-0.763007	0.392227
Cttn	Src substrate cortactin	-1.348	0.692315
Cubn	Cubilin	0.22444	0.0967435
Cul2	Cullin-2 (Fragment)	-0.209855	0.033445
Cyb5a	Cluster of Cytochrome b5	-0.117547	0.0475572
Cyb5b	Cytochrome b5 type B	-0.180163	0.0598886
Cyb5r3	Isoform 2 of NADH-cytochrome b5 reductase 3	-1.98429	0.833034
Cyc1	Cytochrome c1, heme protein, mitochondrial	0.350876	0.108659
Cycs	Cluster of Cytochrome c, somatic	0.123061	0.0600747
Cyfip1	Cytoplasmic FMR1-interacting protein 1	-0.549019	0.35631
Cyfip2	Cytoplasmic FMR1-interacting protein 2 (Fragment)	-0.618606	0.350145
Cyp2d26	Cytochrome P450 2D26	-2.53468	0.690765
Cyp2e1	Cytochrome P450 2E1	3.93749	0.960805
Cyp2j5	Cytochrome P450 2J5	0.00172986	0.000668029
Cyp4a14	Cytochrome P450 4A14	-3.49549	0.839502
Cyp4a31	Cluster of Cytochrome P450, family 4, subfamily a, polypeptide 31	-0.423047	0.0700748
Cyp4b1	Cytochrome P450 4B1	0.696789	0.0741349
Cyp51a1	Lanosterol 14-alpha demethylase	0.0514774	0.0187379
D10Jhu81e	ES1 protein homolog, mitochondrial	-2.28542	0.879687
Dab2	Disabled homolog 2	-0.113088	0.0602692
Dak	Bifunctional ATP-dependent dihydroxyacetone kinase/FAD-AMP lyase (cyclizing)	-0.387375	0.180653
Dao	D-amino-acid oxidase	0.321714	0.165133
Dapk1	Isoform 2 of Death-associated protein kinase 1	1.87806	0.941835
Dars	Aspartate--tRNA ligase, cytoplasmic	-2.05848	1.02244
Dbi	Acyl-CoA-binding protein	0.00880691	0.00324564
Dbnl	Isoform 2 of Drebrin-like protein	0.692012	0.236532
Dcaf8	DDB1- and CUL4-associated factor 8	-1.41761	0.430842
Dctn1	Cluster of Isoform 2 of Dynactin subunit 1	-0.0891436	0.0471374
Dctn2	Dynactin subunit 2	-0.32884	0.0914454
Dcxr	L-xylulose reductase	-0.584492	0.250212
Ddah1	N(G),N(G)-dimethylarginine dimethylaminohydrolase 1	-0.674441	0.408544
Ddah2	N(G),N(G)-dimethylarginine dimethylaminohydrolase 2	-0.727625	0.293557
Ddb1	DNA damage-binding protein 1	-0.30003	0.158642
Ddc	Cluster of Aromatic-L-amino-acid decarboxylase	-0.767439	0.291418
Ddi2	Protein DDI1 homolog 2	-1.47361	0.276116
Ddt	Cluster of D-dopachrome decarboxylase	-0.961744	0.51709
Ddx1	ATP-dependent RNA helicase DDX1	0.0845677	0.0407515
Ddx39a	Cluster of ATP-dependent RNA helicase DDX39A	-0.0856547	0.0365272
Ddx3x	Cluster of ATP-dependent RNA helicase DDX3X	0.114453	0.0590448
Ddx5	Probable ATP-dependent RNA helicase DDX5	0.194796	0.1019
Ddx6	Probable ATP-dependent RNA helicase DDX6	1.575	0.775628
Decr1	2,4-dienoyl-CoA reductase, mitochondrial	0.211866	0.108053
Decr2	Peroxisomal 2,4-dienoyl-CoA reductase	0.621467	0.139327
Deptor	DEP domain-containing mTOR-interacting protein	0.185609	0.0752611
Dhfr	Dihydrofolate reductase	1.94654	0.466342
Dhrs1	Dehydrogenase/reductase SDR family member 1	-0.622647	0.380627
Dhrs4	Dehydrogenase/reductase SDR family member 4	-0.967452	0.252518
Dhx9	Isoform 2 of ATP-dependent RNA helicase A	-0.78982	0.284684
Dlat	Dihydrolipoyllysine-residue acetyltransferase component of pyruvate dehydrogenase complex, mitochondrial	-0.23206	0.129944
Dld	Dihydrolipoyl dehydrogenase, mitochondrial	-0.84709	0.395041
Dlg1	Cluster of Disks large homolog 1	-0.0746405	0.031951
Dlg3	Cluster of Disks large homolog 3	0.700182	0.468786
Dmtn	Isoform 2 of Dematin	0.513815	0.259078
Dmxl1	DmX-like protein 1	-1.35657	0.980034
Dmxl2	Isoform 2 of DmX-like protein 2	-1.5098	0.315161
Dnaja1	DnaJ homolog subfamily A member 1	-0.474544	0.180065
Dnaja2	DnaJ homolog subfamily A member 2	-0.294901	0.160009
Dnajc13	Protein Dnajc13	-0.349337	0.0492733
Dnajc5	DnaJ homolog subfamily C member 5	-0.779186	0.454172
Dnm1l	Isoform 2 of Dynamin-1-like protein	0.209972	0.102198
Dnm2	Dynamin-2	-0.577701	0.284296
Dnpep	Cluster of Aspartyl aminopeptidase	-0.377135	0.219377
Dpep1	Dipeptidase 1	0.125931	0.0580732
Dpp3	Dipeptidyl peptidase 3	-0.470301	0.205377
Dpp4	Dipeptidyl peptidase 4	-0.0223874	0.0106449
Dpyd	Dihydropyrimidine dehydrogenase [NADP(+)]	0.811437	0.302301
Dpysl2	Cluster of Dihydropyrimidinase-related protein 2	-0.834058	0.476846
Dscr3	Down syndrome critical region protein 3 homolog	-0.169003	0.0870597
Dst	Cluster of Isoform 3 of Dystonin	-2.57107	0.549833
Dstn	Destrin	0.0903588	0.0408271
Dync1h1	Cytoplasmic dynein 1 heavy chain 1	-0.785279	0.444749
Dync1i2	Cytoplasmic dynein 1 intermediate chain 2	-1.91906	1.12512
Dync1li1	Cytoplasmic dynein 1 light intermediate chain 1	-0.371645	0.225811
Dynll1	Cluster of Dynein light chain 1, cytoplasmic	0.792496	0.338868
Dynlrb1	Dynein light chain roadblock-type 1	0.535981	0.299383
Dysf	Isoform 2 of Dysferlin	-0.203643	0.113983
Ece1	Isoform A of Endothelin-converting enzyme 1	-3.19474	0.508631
Echs1	Enoyl-CoA hydratase, mitochondrial	0.73437	0.463258
Eci1	Enoyl-CoA delta isomerase 1, mitochondrial	1.12211	0.393024
Eci3	Cluster of MCG120270, isoform CRA_a	0.229943	0.0779878
Ecsit	Cluster of Evolutionarily conserved signaling intermediate in Toll pathway, mitochondrial	-2.93844	0.532207
Eea1	Early endosome antigen 1	-0.0580724	0.0217377
Eef1a1	Cluster of Elongation factor 1-alpha 1	-0.0774912	0.0408129
Eef1b	Elongation factor 1-beta	0.0695411	0.0340552
Eef1d	Cluster of Isoform 3 of Elongation factor 1-delta	0.193501	0.0713158
Eef1g	Elongation factor 1-gamma	0.087815	0.0309588
Eef2	Elongation factor 2	-0.0828612	0.0338374
Efnb1	Ephrin-B1	1.02615	0.264722
Efr3a	Isoform 2 of Protein EFR3 homolog A	-0.19947	0.102275
Egf	Pro-epidermal growth factor	0.748532	0.147664
Ehd1	EH domain-containing protein 1	0.0650463	0.0267195
Ehd2	EH domain-containing protein 2	-0.106271	0.0483436
Ehd3	EH domain-containing protein 3	-0.226675	0.110876
Ehd4	EH domain-containing protein 4	-0.452055	0.271414
Ehhadh	Peroxisomal bifunctional enzyme	0.293463	0.142759
Eif2b4	Translation initiation factor eIF-2B subunit delta	0.162226	0.0221205
Eif3a	Eukaryotic translation initiation factor 3 subunit A	-0.650292	0.218976
Eif3b	Eukaryotic translation initiation factor 3 subunit B	0.193749	0.0240881
Eif3c	Eukaryotic translation initiation factor 3 subunit C	-1.75696	0.410774
Eif3h	Eukaryotic translation initiation factor 3 subunit H	0.064612	0.0290569
Eif3i	Eukaryotic translation initiation factor 3 subunit I	-0.531264	0.236658
Eif3l	Eukaryotic translation initiation factor 3 subunit L	0.0519443	0.0111526
Eif4a1	Cluster of Eukaryotic initiation factor 4A-I	0.241159	0.0964163
Eif4b	Eukaryotic translation initiation factor 4B	-0.396622	0.195157
Eif4g2	Isoform 2 of Eukaryotic translation initiation factor 4 gamma 2	-5.83154	1.24644
Eif5a	Cluster of Eukaryotic translation initiation factor 5A-1	-0.5222	0.208731
Eif6	Cluster of Eukaryotic translation initiation factor 6	0.352312	0.162809
Eltd1	EGF, latrophilin seven transmembrane domain-containing protein 1	1.02358	0.657206
Emb	Embigin	0.333478	0.0699335
Eml2	Cluster of Isoform 2 of Echinoderm microtubule-associated protein-like 2	-1.34668	0.252251
Eml4	Isoform 4 of Echinoderm microtubule-associated protein-like 4	-0.384975	0.235614
Enah	Isoform 3 of Protein enabled homolog	-0.143033	0.0580753
Eng	Cluster of Endoglin	-1.48316	0.973669
Eno1	Cluster of Alpha-enolase	-0.360454	0.209511
Enpep	Glutamyl aminopeptidase	-0.0234522	0.012005
Enpp1	Isoform 1 of Ectonucleotide pyrophosphatase/phosphodiesterase family member 1	-1.6351	0.617722
Enpp3	Ectonucleotide pyrophosphatase/phosphodiesterase family member 3	0.232468	0.114067
Enpp6	Ectonucleotide pyrophosphatase/phosphodiesterase family member 6	-1.4343	0.206566
Entpd1	Ectonucleoside triphosphate diphosphohydrolase 1	-0.191322	0.105619
Epb41	Isoform 2 of Protein 4.1	0.152018	0.0629085
Epb41l1	Cluster of Band 4.1-like protein 1	0.400367	0.226493
Epb41l2	Band 4.1-like protein 2	-1.58855	0.318851
Epb41l3	Cluster of Isoform 3 of Band 4.1-like protein 3	-0.364481	0.206187
Epb41l4b	Cluster of Band 4.1-like protein 4B	-0.18228	0.0970084
Epb41l5	Isoform 2 of Band 4.1-like protein 5	-0.49688	0.283972
Epcam	Epithelial cell adhesion molecule	0.24427	0.093302
Ephb4	Cluster of Ephrin type-B receptor 4	0.342326	0.113944
Ephx2	Cluster of Bifunctional epoxide hydrolase 2	0.0777482	0.0199283
Eprs	Bifunctional glutamate/proline--tRNA ligase	-0.54809	0.272213
Eps15	Epidermal growth factor receptor substrate 15	1.01045	0.406499
Eps8	Epidermal growth factor receptor kinase substrate 8	0.00111781	0.000565171
Eps8l2	Epidermal growth factor receptor kinase substrate 8-like protein 2	1.03582	0.733504
Esam	Endothelial cell-selective adhesion molecule	-0.302228	0.166609
Esd	S-formylglutathione hydrolase	-0.280829	0.158207
Esyt1	Extended synaptotagmin-1	-0.730614	0.501111
Etfa	Electron transfer flavoprotein subunit alpha, mitochondrial	1.81209	0.865719
Etfb	Electron transfer flavoprotein subunit beta	0.930768	0.219352
Etfdh	Electron transfer flavoprotein-ubiquinone oxidoreductase, mitochondrial	0.50202	0.199183
Ewsr1	RNA-binding protein EWS	0.190663	0.104284
Exoc2	Exocyst complex component 2	0.793636	0.378982
Exoc3l2	Protein Exoc3l2	-0.00510792	0.00149048
Exoc4	Exocyst complex component 4	1.15205	0.354723
Exoc8	Exocyst complex component 8	2.4435	0.623603
F11r	Junctional adhesion molecule A	-0.250813	0.134856
Fabp3	Cluster of Fatty acid-binding protein, heart	-0.293658	0.142635
Fabp4	Fatty acid-binding protein, adipocyte	-0.304643	0.161598
Fah	Fumarylacetoacetase	-0.2196	0.112835
Fahd1	Acylpyruvase FAHD1, mitochondrial	-1.33488	0.837308
Fam129b	Niban-like protein 1	0.116951	0.022585
Fam151a	Protein FAM151A	-0.282312	0.103251
Fam162a	Protein FAM162A	0.658275	0.166165
Fam213a	Cluster of Redox-regulatory protein FAM213A	0.479602	0.201519
Fam63a	Isoform 2 of Protein FAM63A	-0.294931	0.172715
Fam63b	Cluster of Protein FAM63B	2.62356	0.842335
Fam84b	Protein Fam84b	1.07027	0.631532
Farsa	Phenylalanine--tRNA ligase alpha subunit	-3.99369	1.20359
Farsb	Phenylalanine--tRNA ligase beta subunit	1.50575	0.336562
Fasn	Fatty acid synthase	-0.0244447	0.00531856
Fbp1	Fructose-1,6-bisphosphatase 1	-0.177165	0.0958413
Fcgr2	Cluster of Isoform IIB2 of Low affinity immunoglobulin gamma Fc region receptor II	0.2366	0.0747169
Fcho2	Cluster of FCH domain only protein 2	0.190417	0.0469426
Fech	Ferrochelatase, mitochondrial	-0.267635	0.0479305
Fermt2	Fermitin family homolog 2	-0.523393	0.288732
Fetub	Fetuin-B	-1.22089	0.287046
Fgfr2	Cluster of Fibroblast growth factor receptor	0.169478	0.0746101
Fggy	FGGY carbohydrate kinase domain-containing protein	-0.444221	0.1553
Fhl1	Cluster of Four and a half LIM domains protein 1	0.13705	0.0617627
Fhl2	Four and a half LIM domains protein 2	-0.298956	0.0498291
Fhl3	Four and a half LIM domains protein 3	-0.813402	0.176657
Fis1	Mitochondrial fission 1 protein	-0.346695	0.198016
Fkbp1a	Peptidyl-prolyl cis-trans isomerase FKBP1A	0.432132	0.19896
Fkbp3	Peptidyl-prolyl cis-trans isomerase FKBP3	0.0439414	0.0133525
Fkbp4	Peptidyl-prolyl cis-trans isomerase FKBP4	-0.375381	0.187383
Fkbp5	Peptidyl-prolyl cis-trans isomerase FKBP5	0.293555	0.0482044
Flna	Filamin-A	0.320453	0.187353
Flnb	Filamin-B	-0.000122273	5.7584e-05
Flnc	Cluster of Isoform 2 of Filamin-C	-1.45014	0.431555
Flot1	Flotillin-1	-0.35338	0.213612
Flot2	Isoform 2 of Flotillin-2	-0.449615	0.284257
Flvcr2	Feline leukemia virus subgroup C receptor-related protein 2	-0.371091	0.129327
Fmnl3	Cluster of Formin-like protein 3	-0.697773	0.150648
Fmo1	Dimethylaniline monooxygenase [N-oxide-forming] 1	0.0641495	0.0279562
Folh1	Glutamate carboxypeptidase 2	0.061804	0.0316026
Folr1	Cluster of Folate receptor alpha	-0.169799	0.0921744
Frk	Tyrosine-protein kinase FRK	-3.80532	1.034
Fscn1	Fascin	-1.31636	0.455805
Fxyd2	Cluster of Sodium/potassium-transporting ATPase subunit gamma	-0.161337	0.0843334
G3bp1	Ras GTPase-activating protein-binding protein 1	-0.000817304	0.000253282
G6pdx	Glucose-6-phosphate 1-dehydrogenase (Fragment)	0.299391	0.146277
Gak	Cluster of Isoform 2 of Cyclin-G-associated kinase	-4.31898	0.96057
Galk1	Galactokinase	-1.36992	0.548831
Galk2	N-acetylgalactosamine kinase	1.4658	0.547965
Galm	Cluster of Aldose 1-epimerase	-0.87787	0.605135
Galns	N-acetylgalactosamine-6-sulfatase	-2.67939	0.776691
Galt	Galactose-1-phosphate uridylyltransferase	-0.244743	0.117326
Gamt	Isoform 2 of Guanidinoacetate N-methyltransferase	0.126477	0.0370699
Gapdh	Cluster of Glyceraldehyde-3-phosphate dehydrogenase (Fragment)	-0.474925	0.238719
Gars	Glycine--tRNA ligase	0.628366	0.302832
Gart	Trifunctional purine biosynthetic protein adenosine-3	0.00685721	0.00299644
Gas2	Cluster of Growth arrest-specific protein 2	2.80501	1.23402
Gatm	Glycine amidinotransferase, mitochondrial	0.541676	0.202163
Gbas	Protein NipSnap homolog 2	0.140987	0.0329987
Gcdh	Cluster of Glutaryl-CoA dehydrogenase, mitochondrial	0.313305	0.175678
Gclc	Glutamate--cysteine ligase catalytic subunit	-0.320301	0.131751
Gclm	Glutamate--cysteine ligase regulatory subunit	-0.158391	0.081472
Gcn1l1	Protein Gcn1l1	0.585873	0.0650541
Gdi1	Rab GDP dissociation inhibitor alpha	-0.275262	0.147354
Gdi2	Rab GDP dissociation inhibitor beta	-0.160444	0.0610181
Gfer	FAD-linked sulfhydryl oxidase ALR	-0.243346	0.0671633
Gfpt1	Isoform 2 of Glutamine--fructose-6-phosphate aminotransferase [isomerizing] 1	0.316191	0.0727229
Ggct	Gamma-glutamylcyclotransferase	-1.28341	0.402041
Ggt1	Cluster of Gamma-glutamyltranspeptidase 1	0.242003	0.118352
Ggt5	Gamma-glutamyltransferase 5	-0.150708	0.0452132
Gimap4	GTPase IMAP family member 4	0.311917	0.0439576
Gipc1	PDZ domain-containing protein GIPC1	1.94589	1.09351
Gipc2	PDZ domain-containing protein GIPC2	0.215927	0.118261
Gk	Cluster of Isoform 2 of Glycerol kinase	0.257809	0.125624
Glb1	Beta-galactosidase	0.218639	0.0360245
Glod4	Cluster of Glyoxalase domain-containing protein 4	-1.76965	1.15348
Glrx3	Glutaredoxin-3	0.255555	0.124739
Glud1	Cluster of Glutamate dehydrogenase 1, mitochondrial	0.73154	0.316362
Glul	Glutamine synthetase	-0.420476	0.251407
Glyat	Cluster of Glycine N-acyltransferase	0.177012	0.0978801
Gm18025	Cluster of Uncharacterized protein	-0.30221	0.109267
Gm20390	Cluster of Nucleoside diphosphate kinase	-0.319886	0.146458
Gm2a	Ganglioside GM2 activator	-1.49445	0.721764
Gm5218	Cluster of Protein Gm5218	-1.64119	0.313689
Gm5724	Protein Gm5724	-0.214584	0.119053
Gm6793	Cluster of EG627828 protein	-1.99042	0.924584
Gm8994	Cluster of Protein Gm8994	0.275704	0.110181
Gm9755	Elongation factor Tu	0.936774	0.411639
Gmppb	Mannose-1-phosphate guanyltransferase beta	-0.430412	0.205784
Gmpr	GMP reductase 1	-0.499395	0.147945
Gna11	Guanine nucleotide-binding protein subunit alpha-11	-0.485455	0.282572
Gna12	Guanine nucleotide-binding protein subunit alpha-12	-0.439189	0.245825
Gna13	Guanine nucleotide-binding protein subunit alpha-13	-0.368754	0.204725
Gna14	Guanine nucleotide-binding protein subunit alpha-14	-1.04182	0.424735
Gnai2	Cluster of Guanine nucleotide-binding protein G(i) subunit alpha-2	-0.412599	0.244696
Gnaq	Guanine nucleotide-binding protein G(q) subunit alpha	-0.125072	0.0661772
Gnaz	Guanine nucleotide-binding protein G(z) subunit alpha	2.81866	0.660299
Gnb2	Cluster of Guanine nucleotide-binding protein G(I)/G(S)/G(T) subunit beta-2	-0.374349	0.213522
Gnb2l1	Guanine nucleotide-binding protein subunit beta-2-like 1	-0.611523	0.278006
Gng12	Guanine nucleotide-binding protein G(I)/G(S)/G(O) subunit gamma-12	-0.194835	0.108862
Gng5	Guanine nucleotide-binding protein G(I)/G(S)/G(O) subunit gamma-5	-0.335987	0.202758
Gnpda1	Glucosamine-6-phosphate isomerase 1	-0.244393	0.0753419
Golgb1	Protein Golgb1	-4.55042	1.09391
Gopc	Isoform 2 of Golgi-associated PDZ and coiled-coil motif-containing protein	-0.490012	0.24696
Gorasp2	Golgi reassembly-stacking protein 2	-0.115647	0.0627104
Got1	Aspartate aminotransferase, cytoplasmic	-1.11917	0.706454
Got2	Aspartate aminotransferase, mitochondrial	1.00437	0.376886
Gpd1	Cluster of Glycerol-3-phosphate dehydrogenase [NAD(+)], cytoplasmic	-0.0381233	0.015285
Gpd2	Glycerol-3-phosphate dehydrogenase	0.242425	0.128715
Gphn	Gephyrin	-0.907449	0.210351
Gpi	Cluster of Glucose-6-phosphate isomerase	-0.333309	0.185399
Gpm6a	Neuronal membrane glycoprotein M6-a	-0.554373	0.280681
Gpr116	MCG115189	-0.536618	0.319426
Gprc5c	Cluster of G protein-coupled receptor, family C, group 5, member C	-0.370032	0.213997
Gpx1	Glutathione peroxidase 1	-0.535792	0.336664
Gpx3	Glutathione peroxidase 3	0.135388	0.0655424
Gpx4	Cluster of Glutathione peroxidase	-0.359996	0.218895
Grhpr	Glyoxylate reductase/hydroxypyruvate reductase	-0.222101	0.0965917
Grn	Granulins;Granulins (Fragment)	1.82446	0.543362
Gsn	Cluster of Isoform 2 of Gelsolin	0.540281	0.323602
Gspt1	Isoform 2 of Eukaryotic peptide chain release factor GTP-binding subunit ERF3A	-0.304018	0.131773
Gspt2	Eukaryotic peptide chain release factor GTP-binding subunit ERF3B	0.639601	0.190839
Gsr	Glutathione reductase, mitochondrial	-0.148075	0.0792371
Gss	Glutathione synthetase	-0.000400559	0.000157621
Gsta2	Glutathione S-transferase A2	-0.786264	0.455939
Gsta3	Glutathione S-transferase A3	0.248332	0.101257
Gsta4	Glutathione S-transferase A4	-1.19142	0.19322
Gstk1	Glutathione S-transferase kappa 1	1.24236	0.203206
Gstm1	Cluster of Glutathione S-transferase Mu 1	-0.00741219	0.00356519
Gstm5	Glutathione S-transferase Mu 5	-0.424313	0.257049
Gsto1	Glutathione S-transferase omega-1	0.225323	0.100299
Gstp1	Cluster of Glutathione S-transferase P 1	-0.505757	0.226166
Gstt1	Glutathione S-transferase theta-1	-0.524106	0.320025
Gstt2	Glutathione S-transferase theta-2	-0.330402	0.129887
Gstz1	Maleylacetoacetate isomerase	-0.152899	0.0710151
Gvin1	Interferon-induced very large GTPase 1	-0.306759	0.035396
Gys1	Glycogen [starch] synthase, muscle	-0.0254864	0.0131552
H2-Ab1	Cluster of H-2 class II histocompatibility antigen, A beta chain	-2.12394	0.785078
H2-D1	Cluster of H-2 class I histocompatibility antigen, D-B alpha chain	-0.871997	0.588723
H2-Ke6	Estradiol 17-beta-dehydrogenase 8 (Fragment)	0.416921	0.246123
Haao	3-hydroxyanthranilate 3,4-dioxygenase	-0.525635	0.254791
Hacl1	2-hydroxyacyl-CoA lyase 1	0.625611	0.120962
Hadh	Hydroxyacyl-coenzyme A dehydrogenase, mitochondrial	0.267788	0.146831
Hadha	Trifunctional enzyme subunit alpha, mitochondrial	0.874741	0.303906
Hadhb	Cluster of Trifunctional enzyme subunit beta, mitochondrial	0.546942	0.166531
Hagh	Hydroxyacyl glutathione hydrolase	-0.280152	0.146155
Hao2	Hydroxyacid oxidase 2	-1.56726	0.293952
Hba-a1	Cluster of Alpha globin 1	0.650014	0.347935
Hbbt1	Cluster of Beta-globin	0.404468	0.216944
Hccs	Cytochrome c-type heme lyase	-0.792058	0.169682
Hdhd2	Haloacid dehalogenase-like hydrolase domain-containing protein 2	-0.88104	0.32539
Hdlbp	Vigilin	-1.0292	0.505132
Hgd	Homogentisate 1,2-dioxygenase	0.020725	0.0103244
Hgs	Hepatocyte growth factor-regulated tyrosine kinase substrate	-0.195649	0.0956148
Hgsnat	Isoform 2 of Heparan-alpha-glucosaminide N-acetyltransferase	0.22963	0.113998
Hibadh	3-hydroxyisobutyrate dehydrogenase, mitochondrial	-0.501746	0.128507
Hint1	Cluster of Histidine triad nucleotide-binding protein 1	-0.826882	0.51793
Hint3	Histidine triad nucleotide-binding protein 3	0.0233972	0.0113736
Hist1h2aa	Cluster of Histone H2A	1.08395	0.717445
Hist1h2bm	Cluster of Histone H2B type 1-M	1.85394	0.703096
Hist1h4a	Histone H4	-1.2655	0.286856
Hk1	Cluster of Isoform HK1-SB of Hexokinase-1	1.98384	0.540926
Hkdc1	Putative hexokinase HKDC1	-0.0645548	0.0162383
Hmgb1	High mobility group protein B1	-0.420639	0.25341
Hmgb2	High mobility group protein B2	0.645809	0.250736
Hmgcs1	Hydroxymethylglutaryl-CoA synthase, cytoplasmic	-0.341122	0.198307
Hnrnpa1	Isoform Short of Heterogeneous nuclear ribonucleoprotein A1	-0.970332	0.283225
Hnrnpa2b1	Cluster of Isoform 3 of Heterogeneous nuclear ribonucleoproteins A2/B1	0.691159	0.348853
Hnrnpd	Isoform 3 of Heterogeneous nuclear ribonucleoprotein D0	-0.705206	0.222082
Hnrnpdl	Heterogeneous nuclear ribonucleoprotein D-like	0.870296	0.527634
Hnrnpf	Heterogeneous nuclear ribonucleoprotein F	0.123074	0.0571397
Hnrnph2	Cluster of Heterogeneous nuclear ribonucleoprotein H2	0.709827	0.470232
Hnrnpk	Cluster of Isoform 2 of Heterogeneous nuclear ribonucleoprotein K	-0.21811	0.108837
Homer1	Isoform 2 of Homer protein homolog 1	-2.39486	1.08651
Hpcal1	Cluster of Hippocalcin-like protein 1	-0.828331	0.458339
Hpd	4-hydroxyphenylpyruvate dioxygenase	-0.968421	0.116858
Hrsp12	Ribonuclease UK114	-0.0962329	0.0480382
Hs1bp3	HCLS1-binding protein 3	1.53315	1.15674
Hsd17b10	Cluster of 3-hydroxyacyl-CoA dehydrogenase type-2	1.65944	0.798446
Hsd17b11	Isoform 2 of Estradiol 17-beta-dehydrogenase 11	0.723594	0.126647
Hsd17b4	Peroxisomal multifunctional enzyme type 2	0.876676	0.418269
Hsd3b4	Cluster of 3 beta-hydroxysteroid dehydrogenase type 4	-0.0384506	0.00906594
Hsp90aa1	Heat shock protein HSP 90-alpha	-0.339865	0.133525
Hsp90ab1	Heat shock protein HSP 90-beta	-0.369854	0.155441
Hsp90b1	Endoplasmin	0.123148	0.0297746
Hspa12a	Heat shock 70 kDa protein 12A	-0.635878	0.393661
Hspa12b	Heat shock 70 kDa protein 12B	-0.247994	0.110414
Hspa4	Heat shock 70 kDa protein 4	-0.734229	0.488257
Hspa4l	Isoform 2 of Heat shock 70 kDa protein 4L	-1.89717	0.649453
Hspa5	78 kDa glucose-regulated protein	-0.110662	0.0561524
Hspa8	Cluster of Heat shock cognate 71 kDa protein	-0.249804	0.131167
Hspa9	Stress-70 protein, mitochondrial	0.966392	0.301292
Hspbp1	Hsp70-binding protein 1	-3.13618	0.615132
Hspd1	60 kDa heat shock protein, mitochondrial	-0.891858	0.250971
Hspe1	10 kDa heat shock protein, mitochondrial	-1.539	0.705424
Hsph1	Heat shock protein 105 kDa	-0.665686	0.377487
Htt	Huntingtin	-0.0742927	0.0190815
Huwe1	Isoform 3 of E3 ubiquitin-protein ligase HUWE1	0.28628	0.13846
Hyal2	Hyaluronidase-2	-0.0425496	0.0180093
Hykk	Hydroxylysine kinase	-0.826826	0.276859
Iah1	Isoamyl acetate-hydrolyzing esterase 1 homolog	-0.469785	0.270919
Iars	Isoleucine--tRNA ligase, cytoplasmic	1.04639	0.226598
Iars2	Isoleucine--tRNA ligase, mitochondrial	-2.51498	0.680502
Icam1	Isoform 2 of Intercellular adhesion molecule 1	-0.563918	0.293402
Icam2	Cluster of Intercellular adhesion molecule 2	-0.261091	0.0945102
Ide	Insulin-degrading enzyme (Fragment)	-0.954126	0.200507
Idh1	Cluster of Isocitrate dehydrogenase [NADP] cytoplasmic	-0.159845	0.0795954
Idh2	Isocitrate dehydrogenase [NADP], mitochondrial	-0.290853	0.166451
Idh3b	Isocitrate dehydrogenase [NAD] subunit, mitochondrial	0.415134	0.173823
Idh3g	Isocitrate dehydrogenase [NAD] subunit gamma 1, mitochondrial	-0.302007	0.0488797
Idi1	Cluster of Isopentenyl-diphosphate Delta-isomerase 1	-1.60755	0.364996
Igf1r	Insulin-like growth factor 1 receptor	0.443815	0.263202
Ikbip	Inhibitor of nuclear factor kappa-B kinase-interacting protein	-2.11494	0.67042
Ilk	Cluster of Integrin-linked protein kinase	0.342346	0.180446
Immt	Cluster of Isoform 3 of MIC complex subunit Mic60	1.73053	0.519228
Impa1	Impa1 protein	-0.260214	0.0807195
Inadl	Cluster of InaD-like protein	-1.22379	0.628548
Inmt	Indolethylamine N-methyltransferase	-0.102914	0.0255795
Inpp5a	Cluster of Protein Inpp5a	-0.618271	0.310658
Insr	Insulin receptor	-0.734178	0.300814
Iqgap1	Ras GTPase-activating-like protein IQGAP1	0.735068	0.415058
Iqgap2	Ras GTPase-activating-like protein IQGAP2	1.45215	0.874587
Irgm1	Isoform 2 of Immunity-related GTPase family M protein 1	-0.868229	0.214116
Ist1	IST1 homolog	-0.958998	0.645246
Itch	E3 ubiquitin-protein ligase Itchy	-0.0334667	0.0127199
Itfg1	T-cell immunomodulatory protein	1.0702	0.412231
Itfg3	Protein ITFG3	0.747702	0.355085
Itga1	Integrin alpha-1	-0.0957582	0.0351228
Itga3	Cluster of Isoform 2 of Integrin alpha-3	0.0668188	0.0267689
Itga5	Integrin alpha-5	-1.15403	0.370522
Itga6	Integrin alpha-6	0.0193353	0.00681043
Itgav	Integrin alpha-V	-0.405789	0.211979
Itgb1	Integrin beta-1	-0.174955	0.0839486
Itgb5	Cluster of Integrin beta-5	-0.671396	0.183183
Ivd	Isovaleryl-CoA dehydrogenase, mitochondrial	0.495277	0.119088
Jup	Junction plakoglobin	0.24144	0.139693
K1C10	Cluster of sp|K1C10_HUMAN|	-1.28281	0.645256
K1C9	sp|K1C9_HUMAN|	0.213484	0.0847728
K22E	Cluster of sp|K22E_HUMAN|	-0.99985	0.442821
K2C1	sp|K2C1_HUMAN|	-0.67593	0.285185
Kalrn	Cluster of Isoform 7 of Kalirin	-0.0989532	0.0399946
Kank3	KN motif and ankyrin repeat domain-containing protein 3	0.1223	0.0657931
Kcnj10	ATP-sensitive inward rectifier potassium channel 10	4.22735	1.07952
Kctd12	BTB/POZ domain-containing protein KCTD12	-0.821726	0.361404
Keg1	Cluster of Glycine N-acyltransferase-like protein Keg1	-0.0438601	0.017951
Khk	Cluster of Ketohexokinase	-0.328966	0.183783
Kiaa1522	Cluster of Isoform 2 of Uncharacterized protein KIAA1522	-0.235451	0.0985214
Kif20b	Isoform 4 of Kinesin-like protein KIF20B	0.674806	0.121551
Kif4	Chromosome-associated kinesin KIF4	-1.05178	0.574994
Kif5a	Kinesin heavy chain isoform 5A	-0.314852	0.170095
Kif5b	Kinesin-1 heavy chain	-0.286619	0.121976
Kif5c	Cluster of Kinesin heavy chain isoform 5C	-0.314852	0.170095
Kit	Cluster of Tyrosine-protein kinase receptor	1.73798	0.785783
Kmo	Cluster of Isoform 2 of Kynurenine 3-monooxygenase	-2.48041	0.649503
Kpnb1	Importin subunit beta-1	-1.29346	0.306834
Kras	Cluster of Isoform 2B of GTPase KRas	-0.229779	0.129594
Krt1	Keratin, type II cytoskeletal 1	-0.661093	0.356097
Krt5	Cluster of Keratin, type II cytoskeletal 5	-0.0728927	0.0312499
Krt72	Keratin, type II cytoskeletal 72	0.786433	0.358693
Krt73	Keratin, type II cytoskeletal 73	-0.746023	0.384576
Krt74	Keratin, type II cytoskeletal 74	1.04453	0.225446
Krt77	Keratin, type II cytoskeletal 1b	-0.232763	0.097483
Krt78	Protein Krt78	-0.892196	0.429887
Kynu	Kynureninase	-4.01073	0.844428
L2hgdh	L-2-hydroxyglutarate dehydrogenase, mitochondrial	-3.21135	1.22205
Lactb	Serine beta-lactamase-like protein LACTB, mitochondrial	-0.831793	0.240623
Lactb2	Beta-lactamase-like protein 2	-0.248232	0.114315
Lad1	Ladinin-1	1.60175	0.580646
Lamp1	Lysosome-associated membrane glycoprotein 1	-0.459292	0.281348
Lamp2	Lysosome-associated membrane glycoprotein 2	-0.382176	0.207149
Lamtor1	Ragulator complex protein LAMTOR1	-0.103522	0.0522688
Lamtor2	Cluster of Ragulator complex protein LAMTOR2	1.14438	0.750101
Lamtor3	Ragulator complex protein LAMTOR3	-0.125114	0.0643784
Lamtor5	Cluster of MCG21719	-0.260634	0.1105
Lap3	Cluster of Isoform 2 of Cytosol aminopeptidase	-0.133656	0.05981
Lasp1	LIM and SH3 domain protein 1	0.156516	0.0782366
Ldha	Cluster of L-lactate dehydrogenase A chain	-0.12949	0.0566165
Ldhb	L-lactate dehydrogenase B chain	-0.128525	0.0675235
Letm1	LETM1 and EF-hand domain-containing protein 1, mitochondrial	0.323294	0.0520429
Letmd1	LETM1 domain-containing protein 1	0.391797	0.0741269
Lgals1	Galectin-1	-0.143823	0.0660816
Lgals3	Galectin-3	-0.320219	0.180086
Lgals9	Isoform Short of Galectin-9	-0.629628	0.214192
Lgmn	Legumain	0.838715	0.350527
Lima1	LIM domain and actin-binding protein 1	1.44895	0.628568
Limd1	Cluster of LIM domain-containing protein 1	-1.0462	0.558507
Lims1	Cluster of LIM and senescent cell antigen-like domains 1, isoform CRA_c	-0.498374	0.242037
Lims2	LIM and senescent cell antigen-like-containing domain protein 2	-0.406072	0.187552
Lin7c	Cluster of Protein lin-7 homolog C	-0.736243	0.482917
Llgl2	Cluster of Lethal(2) giant larvae protein homolog 2	-0.781895	0.502779
Lmtk2	Serine/threonine-protein kinase LMTK2	1.07816	0.299741
Lnpep	Leucyl-cystinyl aminopeptidase	-0.964416	0.445276
Lpp	Lipoma-preferred partner homolog	0.0920006	0.0426297
Lrba	Cluster of Lipopolysaccharide-responsive and beige-like anchor protein	-0.415183	0.218904
Lrp1	Prolow-density lipoprotein receptor-related protein 1	-0.991326	0.377825
Lrp2	Low-density lipoprotein receptor-related protein 2	0.15357	0.0781561
Lrpap1	Alpha-2-macroglobulin receptor-associated protein	-0.320538	0.174935
Lrrc1	Leucine-rich repeat-containing protein 1	-0.0317599	0.0129605
Lrrc57	Leucine-rich repeat-containing protein 57	1.12562	0.555841
Lrrc59	Leucine-rich repeat-containing protein 59	0.136215	0.0407327
Lrrc66	Leucine-rich repeat-containing protein 66	0.555081	0.157915
Lrrc8a	Volume-regulated anion channel subunit LRRC8A	0.0704925	0.0346014
Lta4h	Leukotriene A-4 hydrolase	-0.913035	0.428282
Ly6a	Lymphocyte antigen 6A-2/6E-1	1.42964	0.380056
Lyn	Cluster of Tyrosine-protein kinase Lyn	0.0100757	0.0044172
Lypla1	Cluster of Acyl-protein thioesterase 1	-0.00655144	0.00203284
Lyplal1	Lysophospholipase-like protein 1	-0.601552	0.217581
Lyz2	Cluster of Lysozyme C-2	-0.038775	0.0195405
M6pr	Cation-dependent mannose-6-phosphate receptor	0.553825	0.309752
Macf1	Cluster of Microtubule-actin cross-linking factor 1 (Fragment)	1.67469	0.69359
Man2c1	Alpha-mannosidase 2C1	0.0410466	0.0166179
Manf	Cluster of Mesencephalic astrocyte-derived neurotrophic factor	-0.0366969	0.0138558
Maoa	Amine oxidase [flavin-containing] A	-1.05655	0.393744
Map2k1	Dual specificity mitogen-activated protein kinase kinase 1	0.413732	0.163696
Map4	Cluster of Microtubule-associated protein (Fragment)	2.53247	0.33315
Map7d2	MAP7 domain-containing protein 2	-0.913987	0.401225
Mapk14	Isoform 3 of Mitogen-activated protein kinase 14	-0.209823	0.0878259
Mapk4	Cluster of Mitogen-activated protein kinase 4	-0.356329	0.185849
Mapk9	Cluster of Isoform Alpha-1 of Mitogen-activated protein kinase 9	-0.599879	0.237126
Marc2	Mitochondrial amidoxime reducing component 2	0.276566	0.108528
Marcks	Myristoylated alanine-rich C-kinase substrate	0.192464	0.0725054
Mark2	Serine/threonine-protein kinase MARK2 (Fragment)	1.80821	0.48144
Mars	Methionine--tRNA ligase, cytoplasmic	-0.893852	0.247851
Mat2a	Cluster of S-adenosylmethionine synthase isoform type-2	-0.269858	0.136351
Mat2b	Isoform 2 of Methionine adenosyltransferase 2 subunit beta	-0.239044	0.0329763
Matr3	Cluster of Matrin-3	-2.30898	0.653031
Mccc1	Methylcrotonoyl-CoA carboxylase subunit alpha, mitochondrial	1.05734	0.19427
Mccc2	Methylcrotonoyl-CoA carboxylase beta chain, mitochondrial	-1.06126	0.424361
Mcee	Methylmalonyl-CoA epimerase, mitochondrial	-0.169449	0.0785019
Mcoln1	Cluster of Mucolipin-1	-2.92299	0.777974
Mcts1	Cluster of Isoform 2 of Malignant T-cell-amplified sequence 1	0.0627357	0.0234622
Mdh1	Malate dehydrogenase, cytoplasmic	-0.413432	0.249219
Mdh2	Malate dehydrogenase, mitochondrial	-0.240579	0.125572
Me1	NADP-dependent malic enzyme	-0.175313	0.0639286
Memo1	Protein MEMO1	-1.82029	0.650743
Mep1a	Meprin A subunit alpha	-0.301427	0.176735
Mep1b	Isoform 2 of Meprin A subunit beta	-0.336667	0.168314
Mettl7a1	MCG20149, isoform CRA_a	0.0902834	0.0450563
Mettl7b	Methyltransferase-like protein 7B	-0.243769	0.0963443
Mfsd1	Major facilitator superfamily domain-containing protein 1	-0.457189	0.196329
Mgam	Maltase-glucoamylase	-0.286552	0.161504
Mic1	Uncharacterized protein C18orf8 homolog	-0.575525	0.198778
Mif	Macrophage migration inhibitory factor	0.302155	0.176227
Mios	WD repeat-containing protein mio	-0.328144	0.163015
Miox	Cluster of Inositol oxygenase	-0.278593	0.122744
Mlec	Malectin	4.37742	1.22213
Mlst8	Target of rapamycin complex subunit LST8	-1.31004	0.882599
Mme	Neprilysin	-0.432273	0.121939
Mon1a	Vacuolar fusion protein MON1 homolog A	-0.38849	0.159448
Mon1b	Vacuolar fusion protein MON1 homolog B	0.983666	0.648326
Mp68	6.8 kDa mitochondrial proteolipid	1.17322	0.51742
Mpc1	Mitochondrial pyruvate carrier 1	0.228325	0.0698308
Mpc2	Mitochondrial pyruvate carrier 2	0.311836	0.136487
Mpi	Mannose-6-phosphate isomerase	1.58334	0.475676
Mpp1	55 kDa erythrocyte membrane protein	-0.388929	0.174859
Mpp5	MAGUK p55 subfamily member 5	-0.568195	0.353172
Mpp6	Isoform Alpha of MAGUK p55 subfamily member 6	0.00959662	0.00259509
Mpp7	Cluster of MAGUK p55 subfamily member 7	4.38049	1.2774
Msn	Moesin	1.36187	0.947566
Msra	Isoform 2 of Mitochondrial peptide methionine sulfoxide reductase	-0.360776	0.190237
Mtap	S-methyl-5'-thioadenosine phosphorylase	0.0648371	0.0254549
Mtatp8	ATP synthase protein 8	-1.47801	0.367908
Mtch2	Mitochondrial carrier homolog 2	1.23685	0.552
Mtco2	Cytochrome c oxidase subunit 2	0.494934	0.231851
Mthfd1	C-1-tetrahydrofolate synthase, cytoplasmic	-0.305861	0.176946
Mtnd1	NADH-ubiquinone oxidoreductase chain 1	0.797237	0.338715
Mtnd4	NADH-ubiquinone oxidoreductase chain 4	-0.0543852	0.0173538
Mtor	Serine/threonine-protein kinase mTOR	-0.999007	0.668985
Mtpn	Myotrophin	-1.55338	1.12952
Mtx2	Metaxin-2	0.952424	0.339027
Mup17	Cluster of Major urinary protein 17	-1.45736	0.55339
Mvp	Major vault protein	-0.577618	0.335365
Myadm	Myeloid-associated differentiation marker	-0.392027	0.229595
Myh10	Myosin-10	0.472045	0.282302
Myh11	Cluster of Myosin-11	0.406782	0.244309
Myh14	Isoform 2 of Myosin-14	0.939709	0.665564
Myh9	Myosin-9	0.481968	0.254979
Myl6	Isoform Smooth muscle of Myosin light polypeptide 6	0.594587	0.390454
Myl9	Cluster of Myosin regulatory light polypeptide 9	1.29839	0.653298
Mylk	Cluster of Myosin light chain kinase, smooth muscle	1.3234	0.747007
Myo15b	Cluster of Protein Myo15b (Fragment)	0.490866	0.303518
Myo18a	Isoform 6 of Unconventional myosin-XVIIIa	0.188018	0.0683201
Myo1b	Isoform 2 of Unconventional myosin-Ib	-2.72729	0.80029
Myo1c	Cluster of Unconventional myosin-Ic	0.0319836	0.0155686
Myo1d	Cluster of Unconventional myosin-Id	0.460412	0.215334
Myo1e	Unconventional myosin-Ie	-2.5318	0.529905
Myo1f	Myosin IF	3.75079	0.868276
Myo5b	Isoform 3 of Unconventional myosin-Vb	1.41901	0.803127
Myo6	Cluster of Unconventional myosin-VI	0.541552	0.269183
Myo7a	Cluster of Isoform 2 of Unconventional myosin-VIIa	0.30613	0.172144
Myo7b	Unconventional myosin-VIIb	1.09613	0.744382
Myof	Myoferlin	1.037	0.433878
Naalad2	N-acetylated-alpha-linked acidic dipeptidase 2	0.151808	0.0765177
Naca	Nascent polypeptide-associated complex subunit alpha, muscle-specific form	-0.0410256	0.0161594
Nampt	Nicotinamide phosphoribosyltransferase	0.478037	0.250089
Nap1l1	Nucleosome assembly protein 1-like 1	0.424081	0.192223
Nap1l4	Nucleosome assembly protein 1-like 4	1.47813	0.329923
Napa	Cluster of Alpha-soluble NSF attachment protein	-0.149156	0.0751846
Napg	Cluster of Gamma-soluble NSF attachment protein	-0.785883	0.489551
Napsa	Napsin-A	-0.401638	0.0618071
Nars	Asparagine--tRNA ligase, cytoplasmic	0.844299	0.261343
Nbea	Isoform 4 of Neurobeachin	0.282034	0.127211
Ncald	Neurocalcin-delta	-1.20596	0.66438
Nceh1	Neutral cholesterol ester hydrolase 1	2.76175	1.22405
Nckap1	Nck-associated protein 1	-2.01189	1.24576
Ncl	Nucleolin	2.02088	1.25665
Ncstn	Nicastrin	-0.541525	0.327163
Ndrg1	Cluster of Protein NDRG1	0.0692574	0.0336589
Ndrg3	Protein NDRG3	0.631067	0.356993
Ndufa10	Cluster of NADH dehydrogenase [ubiquinone] 1 alpha subcomplex subunit 10, mitochondrial	0.357439	0.126345
Ndufa11	NADH dehydrogenase [ubiquinone] 1 alpha subcomplex subunit 11	0.528097	0.195641
Ndufa12	NADH dehydrogenase [ubiquinone] 1 alpha subcomplex subunit 12	0.309539	0.134522
Ndufa13	NADH dehydrogenase [ubiquinone] 1 alpha subcomplex subunit 13	0.758138	0.237095
Ndufa2	NADH dehydrogenase [ubiquinone] 1 alpha subcomplex subunit 2	0.52469	0.223259
Ndufa3	NADH dehydrogenase [ubiquinone] 1 alpha subcomplex subunit 3	-0.050271	0.0217934
Ndufa4	Cytochrome c oxidase subunit NDUFA4	0.653373	0.30614
Ndufa5	NADH dehydrogenase [ubiquinone] 1 alpha subcomplex subunit 5	0.667169	0.256083
Ndufa6	NADH dehydrogenase [ubiquinone] 1 alpha subcomplex subunit 6	0.712093	0.321935
Ndufa7	NADH dehydrogenase [ubiquinone] 1 alpha subcomplex subunit 7	0.951464	0.582781
Ndufa8	NADH dehydrogenase [ubiquinone] 1 alpha subcomplex subunit 8	0.56877	0.225354
Ndufa9	NADH dehydrogenase [ubiquinone] 1 alpha subcomplex subunit 9, mitochondrial	0.352444	0.172355
Ndufab1	Acyl carrier protein, mitochondrial	0.527094	0.187105
Ndufb10	NADH dehydrogenase [ubiquinone] 1 beta subcomplex subunit 10	0.703791	0.295953
Ndufb11	NADH dehydrogenase [ubiquinone] 1 beta subcomplex subunit 11, mitochondrial	0.737614	0.274031
Ndufb3	NADH dehydrogenase [ubiquinone] 1 beta subcomplex subunit 3	0.800209	0.237292
Ndufb4	NADH dehydrogenase [ubiquinone] 1 beta subcomplex subunit 4	1.15151	0.388361
Ndufb5	Cluster of NADH dehydrogenase [ubiquinone] 1 beta subcomplex subunit 5, mitochondrial	1.64921	0.50905
Ndufb6	NADH dehydrogenase [ubiquinone] 1 beta subcomplex subunit 6	1.18581	0.395788
Ndufb7	NADH dehydrogenase [ubiquinone] 1 beta subcomplex subunit 7	0.320935	0.108247
Ndufb8	Cluster of NADH dehydrogenase [ubiquinone] 1 beta subcomplex subunit 8, mitochondrial	0.563465	0.170759
Ndufb9	NADH dehydrogenase [ubiquinone] 1 beta subcomplex subunit 9	0.878085	0.357175
Ndufc2	NADH dehydrogenase [ubiquinone] 1 subunit C2	0.849247	0.277771
Ndufs1	Cluster of NADH-ubiquinone oxidoreductase 75 kDa subunit, mitochondrial	0.377955	0.140751
Ndufs2	NADH dehydrogenase [ubiquinone] iron-sulfur protein 2, mitochondrial	0.701731	0.263354
Ndufs3	NADH dehydrogenase [ubiquinone] iron-sulfur protein 3, mitochondrial	0.422932	0.176952
Ndufs4	NADH dehydrogenase [ubiquinone] iron-sulfur protein 4, mitochondrial	-0.0582204	0.0195295
Ndufs5	NADH dehydrogenase [ubiquinone] iron-sulfur protein 5	1.22587	0.571139
Ndufs6	NADH dehydrogenase [ubiquinone] iron-sulfur protein 6, mitochondrial	1.12011	0.613711
Ndufs7	NADH dehydrogenase [ubiquinone] iron-sulfur protein 7, mitochondrial	0.496299	0.230572
Ndufs8	NADH dehydrogenase [ubiquinone] iron-sulfur protein 8, mitochondrial	0.571273	0.22091
Ndufv1	NADH dehydrogenase [ubiquinone] flavoprotein 1, mitochondrial	0.531062	0.211131
Ndufv2	NADH dehydrogenase [ubiquinone] flavoprotein 2, mitochondrial	0.579873	0.182011
Nebl	LIM zinc-binding domain-containing Nebulette	0.443465	0.238664
Nedd4	E3 ubiquitin-protein ligase NEDD4	-0.239003	0.115676
Nedd4l	E3 ubiquitin-protein ligase NEDD4-like	-0.894188	0.617181
Ninj1	Ninjurin-1	-0.290377	0.165444
Nipsnap1	Protein NipSnap homolog 1	-0.655594	0.237801
Nit1	Nitrilase homolog 1	-0.266611	0.129862
Nit2	Omega-amidase NIT2	-0.420926	0.2471
Nme3	Nucleoside diphosphate kinase 3	0.572426	0.246041
Npc1	Niemann-Pick C1 protein	0.572047	0.31614
Npepl1	Probable aminopeptidase NPEPL1	0.638953	0.245826
Npepps	Cluster of Puromycin-sensitive aminopeptidase	-0.883297	0.274969
Npl	N-acetylneuraminate lyase	0.358988	0.215987
Npm1	Nucleophosmin	1.84515	1.12647
Nptn	Cluster of Neuroplastin	0.651759	0.258464
Nqo1	NAD(P)H dehydrogenase [quinone] 1	-0.284416	0.0963741
Nsdhl	Sterol-4-alpha-carboxylate 3-dehydrogenase, decarboxylating	0.29175	0.0945625
Nsf	Cluster of Vesicle-fusing ATPase	-0.344008	0.158899
Nsfl1c	Isoform 2 of NSFL1 cofactor p47	-1.0569	0.269855
Nt5dc3	5'-nucleotidase domain-containing protein 3	0.138343	0.0619439
Nt5e	5'-nucleotidase	0.370713	0.159051
Nudt12	Peroxisomal NADH pyrophosphatase NUDT12	-0.990159	0.172753
Nudt19	Nucleoside diphosphate-linked moiety X motif 19, mitochondrial	-0.372785	0.221302
Numa1	Protein Numa1	-0.205317	0.0282176
Numb	Cluster of Isoform 2 of Protein numb homolog	-0.717705	0.255632
Nup133	Nuclear pore complex protein Nup133	-0.60104	0.390693
Ogdh	Isoform 3 of 2-oxoglutarate dehydrogenase, mitochondrial	0.107799	0.0116
Opa1	Isoform 2 of Dynamin-like 120 kDa protein, mitochondrial	-0.693717	0.332295
Oplah	5-oxoprolinase	0.146366	0.062983
Osbpl7	Oxysterol-binding protein	-0.411621	0.0945557
Osbpl9	Oxysterol-binding protein-related protein 9	0.192507	0.0303704
Ostf1	Osteoclast-stimulating factor 1	1.05333	0.682396
Ostm1	Osteopetrosis-associated transmembrane protein 1	-0.947255	0.494059
Otub1	Ubiquitin thioesterase OTUB1	-0.32578	0.156326
Otud7b	OTU domain-containing protein 7B	-0.307424	0.183368
Oxsr1	Serine/threonine-protein kinase R1	-1.64922	0.955906
P2rx4	P2X purinoceptor (Fragment)	0.528625	0.24363
P4hb	Protein disulfide-isomerase	-0.183775	0.0788089
Pa2g4	Proliferation-associated protein 2G4	-0.584124	0.370694
Pabpc1l	Embryonic poly(A)-binding protein	-0.51029	0.129767
Pabpc6	Cluster of Protein Pabpc6	-1.16514	0.505792
Pacsin2	Protein kinase C and casein kinase substrate in neurons protein 2	0.101169	0.0483561
Pacsin3	Cluster of Protein kinase C and casein kinase II substrate protein 3	-0.258735	0.106771
Pafah1b1	Platelet-activating factor acetylhydrolase IB subunit alpha	-0.925203	0.529652
Pafah2	Platelet-activating factor acetylhydrolase 2, cytoplasmic	-0.707659	0.234263
Pah	Phenylalanine-4-hydroxylase	-0.268746	0.0934164
Paics	Multifunctional protein ADE2	-0.300841	0.119703
Pak2	Serine/threonine-protein kinase PAK 2	-0.659156	0.108312
Palm	Paralemmin-1	-0.0944151	0.0424591
Papss1	Bifunctional 3'-phosphoadenosine 5'-phosphosulfate synthase 1	-0.310651	0.183392
Papss2	Bifunctional 3'-phosphoadenosine 5'-phosphosulfate synthase 2	-0.0149106	0.00685883
Pard6b	Isoform 2 of Partitioning defective 6 homolog beta	0.00571363	0.00269527
Park7	Protein DJ-1	-0.53877	0.258033
Parva	Alpha-parvin	0.388713	0.159478
Pbld1	Phenazine biosynthesis-like domain-containing protein 1	-0.550693	0.302328
Pbld2	Phenazine biosynthesis-like domain-containing protein 2	-0.543184	0.295932
Pc	Pyruvate carboxylase, mitochondrial	1.94883	0.700076
Pcbd1	Pterin-4-alpha-carbinolamine dehydratase	-1.19566	0.724258
Pcbp1	Poly(rC)-binding protein 1	0.247623	0.136613
Pcbp2	Isoform 3 of Poly(rC)-binding protein 2	-0.106729	0.0577126
Pck1	Cluster of Phosphoenolpyruvate carboxykinase, cytosolic [GTP]	-0.380957	0.201208
Pdcd10	Programmed cell death protein 10	0.18045	0.0974458
Pdcd6	Programmed cell death protein 6	-0.930363	0.519404
Pdcd6ip	Isoform 3 of Programmed cell death 6-interacting protein	-0.369633	0.224845
Pddc1	Parkinson disease 7 domain-containing protein 1	0.584399	0.250847
Pde4dip	Cluster of Myomegalin	0.948387	0.148033
Pdha1	Pyruvate dehydrogenase E1 component subunit alpha, somatic form, mitochondrial	-0.785586	0.151523
Pdhb	Pyruvate dehydrogenase E1 component subunit beta, mitochondrial	0.957846	0.50221
Pdia3	Protein disulfide-isomerase A3	-0.381668	0.134969
Pdia6	Protein disulfide-isomerase A6	-0.767329	0.14653
Pdlim5	Cluster of PDZ and LIM domain protein 5	2.28546	0.556051
Pdxdc1	Isoform 2 of Pyridoxal-dependent decarboxylase domain-containing protein 1	-0.413143	0.152788
Pdxk	Pyridoxal kinase	-0.342252	0.10568
Pdzd11	PDZ domain-containing protein 11	-0.443179	0.181158
Pdzd3	Na(+)/H(+) exchange regulatory cofactor NHE-RF4	-0.956505	0.674653
Pdzk1	Cluster of Na(+)/H(+) exchange regulatory cofactor NHE-RF3	0.13123	0.0699619
Pdzk1ip1	PDZK1-interacting protein 1	-0.25888	0.11929
Pebp1	Phosphatidylethanolamine-binding protein 1	-0.246664	0.127469
Pecam1	Cluster of Isoform 2 of Platelet endothelial cell adhesion molecule	-0.599809	0.394252
Pecr	Peroxisomal trans-2-enoyl-CoA reductase	0.72902	0.223745
Pef1	Peflin	-1.72022	0.87838
Peo1	Twinkle protein, mitochondrial	-0.138352	0.0488157
Pepd	Xaa-Pro dipeptidase	-0.686029	0.324254
Pfkl	ATP-dependent 6-phosphofructokinase, liver type	-0.622588	0.367224
Pfkm	Cluster of Isoform 2 of ATP-dependent 6-phosphofructokinase, muscle type	-3.36315	0.561164
Pfn1	Profilin-1	-0.59478	0.332278
Pgam1	Phosphoglycerate mutase 1	-0.22753	0.125196
Pgam2	Phosphoglycerate mutase 2	-0.170047	0.093608
Pgd	6-phosphogluconate dehydrogenase, decarboxylating	-1.37213	0.534908
Pgk1	Phosphoglycerate kinase 1	-0.126607	0.0621189
Pgk2	Phosphoglycerate kinase 2	0.97452	0.215532
Pgls	Cluster of 6-phosphogluconolactonase	3.09062	0.728695
Pgm1	Phosphoglucomutase-1	-0.228138	0.0841932
Pgm3	Phosphoacetylglucosamine mutase	-0.121899	0.0282999
Phactr3	Isoform 2 of Phosphatase and actin regulator 3	-0.0420008	0.0208592
Phactr4	Cluster of Isoform 2 of Phosphatase and actin regulator 4	1.62167	1.12209
Phb	Prohibitin	0.633829	0.223466
Phb2	Prohibitin-2	0.574152	0.210419
Phpt1	14 kDa phosphohistidine phosphatase	-0.249796	0.115293
Pi4k2a	Phosphatidylinositol 4-kinase type 2-alpha	-1.32717	0.531563
Pi4ka	Protein Pi4ka	-1.01536	0.692699
Picalm	Cluster of Isoform 2 of Phosphatidylinositol-binding clathrin assembly protein	1.65158	0.364752
Pip4k2c	Phosphatidylinositol 5-phosphate 4-kinase type-2 gamma	-0.358568	0.117938
Pipox	Peroxisomal sarcosine oxidase	3.00717	0.927678
Pklr	Pyruvate kinase	-0.475376	0.219387
Pkm	Cluster of Pyruvate kinase PKM	-0.317904	0.177295
Plcb1	Isoform B of 1-phosphatidylinositol 4,5-bisphosphate phosphodiesterase beta-1	-1.32141	0.972587
Plcb3	1-phosphatidylinositol 4,5-bisphosphate phosphodiesterase beta-3	4.16624	1.11414
Pld1	Cluster of Phospholipase D1	4.34767	1.07509
Plekhg3	Isoform 2 of Pleckstrin homology domain-containing family G member 3	-1.15669	0.18189
Plekhg5	Isoform 2 of Pleckstrin homology domain-containing family G member 5	-1.40702	0.988518
Pls3	Cluster of Plastin-3	1.27879	0.863941
Plscr1	Phospholipid scramblase 1	-1.37667	0.405562
Plscr2	Phospholipid scramblase 2	-0.289206	0.170984
Plscr3	Phospholipid scramblase 3	0.187449	0.0920172
Plvap	Plasmalemma vesicle associated protein	0.211844	0.0997113
Plxnb2	Plexin-B2	-0.328274	0.128782
Pmfbp1	Polyamine-modulated factor 1-binding protein 1	0.112514	0.0470997
Pnp	Cluster of Purine nucleoside phosphorylase	-0.168459	0.0760475
Pnpo	Pyridoxine-5'-phosphate oxidase	-2.01522	0.985082
Podxl	Podocalyxin	-0.168784	0.0837023
Por	NADPH--cytochrome P450 reductase	0.448195	0.125374
Ppa1	Inorganic pyrophosphatase	-1.87589	0.643529
Ppap2a	Cluster of Lipid phosphate phosphohydrolase 1	-0.934748	0.648525
Ppap2b	Lipid phosphate phosphohydrolase 3	-0.669784	0.325517
Ppfia3	Liprin-alpha 3	3.24297	0.593772
Ppfibp1	Cluster of Isoform 3 of Liprin-beta-1	0.712683	0.166681
Ppia	Cluster of Peptidyl-prolyl cis-trans isomerase A	-0.137624	0.0712233
Ppib	Peptidyl-prolyl cis-trans isomerase B	-1.41603	0.388192
Ppic	Peptidyl-prolyl cis-trans isomerase C	-0.355163	0.128714
Ppid	Peptidyl-prolyl cis-trans isomerase D	-1.65337	0.710763
Ppm1a	Protein phosphatase 1A	-0.545647	0.260121
Ppm1f	Protein phosphatase 1F	2.12361	0.592983
Ppp1cb	Cluster of Serine/threonine-protein phosphatase PP1-beta catalytic subunit	0.0265816	0.0131872
Ppp1r12a	Protein phosphatase 1 regulatory subunit 12A	-0.341344	0.0999539
Ppp1r21	Protein phosphatase 1 regulatory subunit 21	0.408859	0.169313
Ppp2ca	Cluster of Serine/threonine-protein phosphatase 2A catalytic subunit alpha isoform	0.523913	0.138819
Ppp2r1a	Serine/threonine-protein phosphatase 2A 65 kDa regulatory subunit A alpha isoform	0.0255209	0.0109196
Ppp6r3	Serine/threonine-protein phosphatase 6 regulatory subunit 3	-3.71574	1.11795
Prdx1	Cluster of Peroxiredoxin-1	-0.394893	0.233471
Prdx2	Cluster of Peroxiredoxin-2	-0.00632878	0.00290854
Prdx5	Isoform Cytoplasmic+peroxisomal of Peroxiredoxin-5, mitochondrial	-0.266122	0.145817
Prdx6	Cluster of Peroxiredoxin 6	-0.173802	0.088728
Prkaa1	5'-AMP-activated protein kinase catalytic subunit alpha-1	-2.27968	0.611227
Prkaa2	5'-AMP-activated protein kinase catalytic subunit alpha-2	-1.17509	0.514555
Prkab1	5'-AMP-activated protein kinase subunit beta-1	1.16548	0.283986
Prkag1	5'-AMP-activated protein kinase subunit gamma-1	0.223477	0.103532
Prkca	Cluster of Protein kinase C	-0.691541	0.230909
Prkcd	Isoform 2 of Protein kinase C delta type	-1.14405	0.610978
Prkci	Protein kinase C iota type	-1.1511	0.780773
Prkcz	Cluster of Protein kinase C zeta type	0.588357	0.375521
Prmt5	Protein arginine N-methyltransferase 5	0.308127	0.12817
Prodh	Proline dehydrogenase 1, mitochondrial	0.587305	0.226884
Prodh2	Cluster of Probable proline dehydrogenase 2	2.56468	0.599095
Prom1	Cluster of Prominin 1, isoform CRA_g	-0.181321	0.0714214
Prosc	Proline synthase co-transcribed bacterial homolog protein	-0.278939	0.160667
Prps1	Cluster of Ribose-phosphate pyrophosphokinase 1	0.337061	0.133514
Prune	Protein prune homolog	3.86826	0.928101
Psap	Prosaposin	-0.0686325	0.027112
Psen1	Cluster of Presenilin-1	-0.416195	0.109607
Psma1	Proteasome subunit alpha type-1	-0.214975	0.0993119
Psma2	Proteasome subunit alpha type-2	0.187255	0.070778
Psma3	Proteasome subunit alpha type-3	0.0448627	0.0186523
Psma4	Proteasome subunit alpha type-4	-0.465104	0.145535
Psma6	Proteasome subunit alpha type-6	0.436281	0.178752
Psma7	Cluster of Proteasome subunit alpha type-7	-0.193419	0.0763499
Psmb1	Proteasome subunit beta type-1	0.00153678	0.000693966
Psmb3	Cluster of Proteasome subunit beta type-3	0.83381	0.439514
Psmb4	Proteasome subunit beta type-4	0.567907	0.307935
Psmb5	Proteasome subunit beta type-5	-0.477722	0.14981
Psmb6	Proteasome subunit beta type-6	0.18426	0.0894463
Psmb7	Proteasome subunit beta type-7	-1.68337	0.580174
Psmc2	26S protease regulatory subunit 7	-0.358303	0.216306
Psmc3	26S protease regulatory subunit 6A	-0.987382	0.404882
Psmc4	26S protease regulatory subunit 6B	-1.69741	1.21737
Psmc5	Cluster of 26S protease regulatory subunit 8	-1.06703	0.610161
Psmc6	26S protease regulatory subunit 10B	-1.19609	0.572265
Psmd1	26S proteasome non-ATPase regulatory subunit 1	-0.408145	0.190327
Psmd11	Cluster of 26S proteasome non-ATPase regulatory subunit 11	-0.331762	0.16816
Psmd13	Cluster of 26S proteasome non-ATPase regulatory subunit 13	-0.335207	0.144837
Psmd14	26S proteasome non-ATPase regulatory subunit 14	-0.379409	0.137067
Psmd2	Cluster of 26S proteasome non-ATPase regulatory subunit 2	-0.71152	0.435686
Psmd3	26S proteasome non-ATPase regulatory subunit 3	0.778617	0.276681
Psmd5	Cluster of 26S proteasome non-ATPase regulatory subunit 5	-1.09713	0.784363
Psmd6	26S proteasome non-ATPase regulatory subunit 6	-1.14209	0.187858
Psmd7	26S proteasome non-ATPase regulatory subunit 7	-0.875541	0.4246
Psme1	Proteasome activator complex subunit 1	-1.0214	0.626627
Psme4	Proteasome activator complex subunit 4	0.206829	0.0270641
Pter	Phosphotriesterase-related protein	-0.705161	0.470253
Ptges2	Prostaglandin E synthase 2	0.796887	0.261991
Ptges3	Prostaglandin E synthase 3	0.578913	0.222101
Ptk7	Inactive tyrosine-protein kinase 7	0.275336	0.032125
Ptms	Parathymosin	1.84169	0.922604
Ptp4a2	Protein tyrosine phosphatase type IVA 2	-0.384012	0.226649
Ptpn13	Tyrosine-protein phosphatase non-receptor type 13	0.00812217	0.00243732
Ptpn23	Isoform 2 of Tyrosine-protein phosphatase non-receptor type 23	-0.886679	0.244839
Ptpn6	Isoform 2 of Tyrosine-protein phosphatase non-receptor type 6	-0.613629	0.09315
Ptpra	Isoform 2 of Receptor-type tyrosine-protein phosphatase alpha	0.443907	0.24789
Ptprc	Isoform 2 of Receptor-type tyrosine-protein phosphatase C	-0.873528	0.352441
Ptprf	Receptor-type tyrosine-protein phosphatase F	-0.741695	0.137576
Ptprj	Receptor-type tyrosine-protein phosphatase eta	-1.41545	1.01035
Ptrh2	Peptidyl-tRNA hydrolase 2, mitochondrial	1.84841	1.25888
Pttg1ip	Pituitary tumor-transforming gene 1 protein-interacting protein	-1.71984	0.780527
Pura	Transcriptional activator protein Pur-alpha	0.464253	0.172123
Pvr	Nectin-2	0.960627	0.625564
Pxn	Isoform Alpha of Paxillin	-0.568267	0.217629
Pygm	Cluster of Glycogen phosphorylase, muscle form	-0.00510595	0.00216911
Pyroxd2	Pyridine nucleotide-disulfide oxidoreductase domain-containing protein 2	-1.45988	0.543793
Qars	Glutaminyl-tRNA synthetase	-1.14413	0.637839
Qdpr	Dihydropteridine reductase	-0.306967	0.140929
Qprt	Nicotinate-nucleotide pyrophosphorylase [carboxylating]	-0.23469	0.121507
Rab10	Ras-related protein Rab-10	-0.757052	0.501381
Rab11b	Cluster of Ras-related protein Rab-11B	-0.557556	0.349952
Rab11fip3	Isoform 2 of Rab11 family-interacting protein 3	0.628925	0.166414
Rab11fip5	Rab11 family-interacting protein 5	0.440403	0.229031
Rab12	Ras-related protein Rab-12	1.49659	0.443291
Rab14	Ras-related protein Rab-14	-0.122604	0.0639776
Rab17	Ras-related protein Rab-17	0.0731061	0.0361372
Rab18	Ras-related protein Rab-18	-0.191035	0.096629
Rab1A	Ras-related protein Rab-1A	-0.523519	0.309601
Rab1b	Ras-related protein Rab-1B	-0.789954	0.495189
Rab21	Ras-related protein Rab-21	-0.229619	0.122948
Rab22a	Cluster of Ras-related protein Rab-22A	-0.404143	0.191085
Rab2a	Cluster of Ras-related protein Rab-2A	-0.0112574	0.00568327
Rab32	Ras-related protein Rab-32	0.18694	0.0758575
Rab34	Ras-related protein Rab-34	1.58914	0.561903
Rab35	Ras-related protein Rab-35	-0.716953	0.471177
Rab3ip	Rab-3A-interacting protein	0.750646	0.194376
Rab4a	Cluster of Ras-related protein Rab-4A	-0.417455	0.25188
Rab5c	Cluster of Ras-related protein Rab-5C	-0.167905	0.0927674
Rab6a	Cluster of Isoform 2 of Ras-related protein Rab-6A	-0.406936	0.24397
Rab7a	Ras-related protein Rab-7a	-0.15038	0.0816464
Rab8a	Cluster of Ras-related protein Rab-8A	-0.757122	0.496895
Rab9a	Cluster of Ras-related protein Rab-9A	0.335779	0.110739
Rabggta	Geranylgeranyl transferase type-2 subunit alpha	-0.235102	0.0858492
Rac1	Cluster of Ras-related C3 botulinum toxin substrate 1	-0.283564	0.167328
Rai14	Ankycorbin	-1.01908	0.56108
Rala	Ras-related protein Ral-A	-0.444496	0.26272
Ralb	Ras-related protein Ral-B	-0.316888	0.182872
Ran	Cluster of GTP-binding nuclear protein Ran	-0.599041	0.245916
Rap1b	Cluster of Ras-related protein Rap-1b	-0.614345	0.377147
Rap2a	Ras-related protein Rap-2a	-0.449322	0.205805
Rap2c	Ras-related protein Rap-2c	0.335836	0.188127
Rapgef3	Isoform 2 of Rap guanine nucleotide exchange factor 3	1.88605	1.28316
Rars	Arginine--tRNA ligase, cytoplasmic	-0.605575	0.260461
Rasip1	Ras-interacting protein 1	1.30403	0.286566
Rbbp9	Putative hydrolase RBBP9	-0.658148	0.347172
Rbm14	Cluster of RNA-binding protein 14	2.6654	1.23249
Rbm39	Cluster of RNA-binding protein 39 (Fragment)	1.02319	0.126406
Rbm47	RNA-binding protein 47	-0.810013	0.156044
Rbp4	Retinol-binding protein 4	-0.373507	0.110272
Rdh13	Retinol dehydrogenase 13	-1.95123	0.617132
Rdh14	Retinol dehydrogenase 14	0.12775	0.0694986
Rdx	Radixin	1.72463	1.16978
Rell1	Isoform 2 of RELT-like protein 1	-0.256838	0.14968
Rhoa	Cluster of Transforming protein RhoA	-0.258898	0.148222
Rhob	Rho-related GTP-binding protein RhoB	-0.467014	0.167557
Rmnd1	Required for meiotic nuclear division protein 1 homolog	-0.0598306	0.0150582
Rnh1	Ribonuclease inhibitor	-0.988265	0.61818
Rnpep	Aminopeptidase B	-0.959581	0.388341
Rock1	Isoform 2 of Rho-associated protein kinase 1	-3.0183	0.519192
Rogdi	Isoform 2 of Protein rogdi homolog	0.344718	0.115199
Rp2	Isoform 2 of Protein XRP2	-0.525131	0.219647
Rpl10	60S ribosomal protein L10	-0.297616	0.165269
Rpl10a	60S ribosomal protein L10a	0.0346548	0.00839759
Rpl12	60S ribosomal protein L12	-0.475681	0.253116
Rpl13	60S ribosomal protein L13	-0.0483072	0.0207011
Rpl14	60S ribosomal protein L14	1.67742	0.633146
Rpl15	60S ribosomal protein L15	-0.237516	0.0959292
Rpl17	60S ribosomal protein L17	-1.13766	0.779359
Rpl18	60S ribosomal protein L18	0.147494	0.0474817
Rpl18a	Cluster of 60S ribosomal protein L18a	-0.276252	0.0793389
Rpl19	60S ribosomal protein L19	1.6685	0.478313
Rpl21	60S ribosomal protein L21	-0.435843	0.228133
Rpl22	60S ribosomal protein L22	-1.15349	0.755834
Rpl23	60S ribosomal protein L23	0.126882	0.0349472
Rpl23a	60S ribosomal protein L23a	-0.292431	0.157016
Rpl26	60S ribosomal protein L26	-0.0713706	0.0234953
Rpl27	60S ribosomal protein L27	-1.46893	0.417759
Rpl27a	60S ribosomal protein L27a	-0.679995	0.35251
Rpl28	60S ribosomal protein L28	-0.816142	0.282287
Rpl3	Cluster of 60S ribosomal protein L3	-1.37154	0.494293
Rpl30	60S ribosomal protein L30	0.105856	0.0470154
Rpl31	60S ribosomal protein L31	-0.048229	0.0250742
Rpl32	60S ribosomal protein L32	-0.399526	0.152405
Rpl34	60S ribosomal protein L34	-0.161369	0.0245533
Rpl36	Cluster of 60S ribosomal protein L36	-2.46459	0.543193
Rpl37a	60S ribosomal protein L37a	-2.52343	0.885891
Rpl38	60S ribosomal protein L38	1.85013	0.992076
Rpl4	60S ribosomal protein L4	-0.282131	0.072449
Rpl5	60S ribosomal protein L5	-0.215674	0.117757
Rpl6	60S ribosomal protein L6	0.528892	0.17598
Rpl7	Cluster of 60S ribosomal protein L7	-0.618727	0.235418
Rpl7a	Cluster of 60S ribosomal protein L7a	0.444379	0.179686
Rpl8	60S ribosomal protein L8	-0.72414	0.263086
Rplp0	60S acidic ribosomal protein P0	-0.710505	0.308576
Rplp1	60S acidic ribosomal protein P1	1.11513	0.506335
Rplp2	60S acidic ribosomal protein P2	-1.51423	0.311074
Rps10	40S ribosomal protein S10	0.588879	0.209279
Rps11	40S ribosomal protein S11	-0.402838	0.140944
Rps12	40S ribosomal protein S12	-1.47534	0.500525
Rps13	40S ribosomal protein S13	-0.137516	0.0717231
Rps14	40S ribosomal protein S14	0.708921	0.128928
Rps16	40S ribosomal protein S16	0.628564	0.320452
Rps17	40S ribosomal protein S17	1.31643	0.558611
Rps18	40S ribosomal protein S18	-0.177717	0.0678333
Rps19	Cluster of 40S ribosomal protein S19 (Fragment)	-2.00129	0.92498
Rps20	40S ribosomal protein S20	-0.779427	0.511568
Rps23	40S ribosomal protein S23	-0.105678	0.0392345
Rps26	40S ribosomal protein S26	0.182636	0.0449467
Rps27	40S ribosomal protein S27	0.207459	0.0944888
Rps27a	Cluster of Ubiquitin-40S ribosomal protein S27a	0.000212688	8.87745e-05
Rps29	40S ribosomal protein S29	-0.46731	0.189646
Rps3	Cluster of 40S ribosomal protein S3	-0.203027	0.0642144
Rps3a	40S ribosomal protein S3a	-0.67749	0.312606
Rps4x	Cluster of 40S ribosomal protein S4, X isoform	-0.551888	0.294292
Rps5	40S ribosomal protein S5 (Fragment)	1.67817	0.426694
Rps6	40S ribosomal protein S6	0.118925	0.0294185
Rps6ka3	Cluster of Ribosomal protein S6 kinase alpha-3	0.480221	0.144208
Rps7	40S ribosomal protein S7	0.0835675	0.0340736
Rps8	40S ribosomal protein S8	-0.324124	0.129486
Rps9	40S ribosomal protein S9	-0.402573	0.106706
Rpsa	40S ribosomal protein SA	0.192042	0.0819755
Rptor	Regulatory-associated protein of mTOR	-1.0652	0.542706
Rraga	Cluster of Ras-related GTP-binding protein A	0.208357	0.0919389
Rragc	Cluster of Ras-related GTP-binding protein C	-0.527804	0.290249
Rras	Ras-related protein R-Ras	-0.133294	0.0712083
Rras2	Ras-related protein R-Ras2	-0.164701	0.0888914
Rsph10b	Cluster of Protein Rsph10b	-4.64977	1.17335
Rsu1	Ras suppressor protein 1	1.82636	1.30286
Rtn3	Isoform 2 of Reticulon-3	0.136009	0.059629
Rtn4	Reticulon-4	-1.20272	0.593783
Rufy1	RUN and FYVE domain-containing protein 1	-0.642258	0.390805
Rufy3	Cluster of Isoform 2 of Protein RUFY3	-0.202071	0.0508622
Ruvbl1	RuvB-like 1	3.21602	0.992393
Ryr2	Ryanodine receptor 2	0.889654	0.315809
S100a10	Protein S100-A10	2.04238	1.06596
S100a11	Protein S100-A11	1.12637	0.708067
S100g	Protein S100-G	-0.976589	0.563343
Samd9l	Sterile alpha motif domain-containing protein 9-like	1.49884	0.723139
Samm50	Sorting and assembly machinery component 50 homolog	-0.410311	0.0769314
Sardh	Sarcosine dehydrogenase, mitochondrial	0.406953	0.134079
Sars	Serine--tRNA ligase, cytoplasmic	-0.538933	0.22325
Sav1	Protein salvador homolog 1	0.60772	0.277621
Scamp1	Secretory carrier-associated membrane protein 1	-0.0202674	0.00570243
Scamp2	Secretory carrier-associated membrane protein 2	-0.478168	0.286945
Scamp3	Secretory carrier-associated membrane protein 3	-0.983755	0.429786
Scarb2	Lysosome membrane protein 2	-0.241649	0.0701025
Scly	Cluster of Selenocysteine lyase (Fragment)	-0.312422	0.163306
Sco1	Protein SCO1 homolog, mitochondrial	0.394196	0.0733379
Scp2	Non-specific lipid-transfer protein	0.100263	0.0493628
Scrn2	Secernin-2	-0.448293	0.197879
Sdha	Succinate dehydrogenase [ubiquinone] flavoprotein subunit, mitochondrial	0.395375	0.145482
Sdhb	Succinate dehydrogenase [ubiquinone] iron-sulfur subunit, mitochondrial	0.437512	0.166927
Sdhc	Succinate dehydrogenase cytochrome b560 subunit, mitochondrial	0.335448	0.127255
Sec13	Protein SEC13 homolog	0.15772	0.0557025
Sec23a	Protein transport protein Sec23A	-0.593024	0.201307
Sec23b	Protein transport protein Sec23B	-0.867961	0.283539
Sec23ip	SEC23-interacting protein	-2.69696	0.875116
Sec24a	Protein transport protein Sec24A	-0.033941	0.0127435
Sec24b	Protein Sec24b	-2.04408	0.858207
Sec24c	Protein Sec24c	2.97486	0.839156
Sec24d	Protein Sec24d	0.169394	0.0362313
Sec31a	Cluster of Isoform 2 of Protein transport protein Sec31A	-0.862074	0.38603
Seh1l	Isoform 2 of Nucleoporin SEH1	-0.0992208	0.0474789
Selenbp1	Cluster of Selenium-binding protein 1	-0.20701	0.1004
Sephs2	Selenide, water dikinase 2	-0.0929714	0.0124199
Sept11	Cluster of Isoform 2 of Septin-11	-2.0504	1.14346
Sept2	Septin-2	-0.195933	0.107258
Sept7	Cluster of Septin-7	0.850665	0.371955
Sept8	Isoform 2 of Septin-8	0.068009	0.023398
Serpina1a	Alpha-1-antitrypsin 1-1	-0.671108	0.102613
Serpinb6	Serpin B6	0.750663	0.383222
Set	Cluster of Isoform 2 of Protein SET	-0.705524	0.333181
Sfpq	Splicing factor, proline- and glutamine-rich	1.06748	0.226192
Sfxn1	Sideroflexin-1	0.568186	0.180044
Sfxn2	Sideroflexin-2	-1.12548	0.552083
Sfxn3	Isoform 2 of Sideroflexin-3	-0.703307	0.22576
Sgk2	Serine/threonine-protein kinase Sgk2	0.326421	0.168765
Sh3tc1	Protein Sh3tc1	0.172287	0.021346
Shank2	Cluster of SH3 and multiple ankyrin repeat domains protein 2	-0.879601	0.613249
Shank3	Cluster of SH3 and multiple ankyrin repeat domains protein 3	-1.86416	1.30337
Shkbp1	Cluster of SH3KBP1-binding protein 1	4.06419	1.02455
Shmt1	Serine hydroxymethyltransferase (Fragment)	-0.443384	0.154173
Shroom4	Isoform 2 of Protein Shroom4	1.56584	1.17383
Sigirr	Single Ig IL-1-related receptor	-0.12234	0.0651414
Sis	Platelet-derived growth factor subunit B	0.592795	0.331657
Skp1	S-phase kinase-associated protein 1	-1.31251	0.696019
Slc10a2	Ileal sodium/bile acid cotransporter	-0.0802593	0.028199
Slc11a2	Isoform 3 of Natural resistance-associated macrophage protein 2	-0.387351	0.23657
Slc12a1	Cluster of Solute carrier family 12 member 1	-0.450602	0.239893
Slc12a2	Solute carrier family 12 member 2	-0.155093	0.0652973
Slc12a3	Solute carrier family 12 member 3	-0.127365	0.0643496
Slc12a5	Isoform 2 of Solute carrier family 12 member 5	-0.0149209	0.00307698
Slc12a6	Protein Gm21985	2.62202	1.00134
Slc12a7	Solute carrier family 12 member 7	-0.0691146	0.0346458
Slc12a9	Solute carrier family 12 member 9	0.543868	0.349887
Slc13a2	Solute carrier family 13 member 2	-0.40311	0.124013
Slc13a3	Solute carrier family 13 member 3	0.404478	0.184228
Slc15a2	Cluster of Solute carrier family 15 member 2	1.18434	0.315013
Slc15a4	Solute carrier family 15 member 4	-0.422549	0.231885
Slc16a1	Monocarboxylate transporter 1	-0.363638	0.213859
Slc16a10	Monocarboxylate transporter 10	0.7758	0.319341
Slc17a1	Sodium-dependent phosphate transport protein 1	-0.152622	0.0669857
Slc17a3	Protein Slc17a3	-0.276518	0.0893636
Slc17a5	Cluster of Isoform 2 of Sialin	-0.629237	0.287332
Slc19a1	Isoform 2 of Folate transporter 1	-0.58495	0.177714
Slc19a3	Thiamine transporter 2	-0.334599	0.201085
Slc1a1	Excitatory amino acid transporter 3	0.115247	0.0579962
Slc22a1	Solute carrier family 22 member 1	0.150899	0.0831452
Slc22a12	Solute carrier family 22 member 12	-0.342799	0.196384
Slc22a13	Solute carrier family 22 member 13	-0.10783	0.0244621
Slc22a18	Solute carrier family 22 member 18	-0.2413	0.0781249
Slc22a19	Protein Slc22a19	-2.53088	0.4139
Slc22a2	Isoform 2 of Solute carrier family 22 member 2	0.027664	0.0133475
Slc22a22	BC026439 protein	-0.458779	0.153169
Slc22a26	Cluster of MCG14908, isoform CRA_b	-0.920265	0.517629
Slc22a27	MOAT6-related protein	-0.910877	0.360677
Slc22a28	Cluster of Predicted gene, EG434674	-0.102971	0.0412756
Slc22a4	Solute carrier family 22 member 4	-0.126468	0.0615271
Slc22a5	Cluster of Solute carrier family 22 member 5	0.138655	0.0717363
Slc22a6	Solute carrier family 22 member 6	0.277508	0.108852
Slc22a7	Cluster of Solute carrier family 22 member 7	-0.237139	0.0818874
Slc22a8	Solute carrier family 22 member 8	-0.60607	0.314139
Slc23a1	Solute carrier family 23 member 1	0.408429	0.163542
Slc25a1	Tricarboxylate transport protein, mitochondrial	0.531967	0.226562
Slc25a10	Mitochondrial dicarboxylate carrier	0.729106	0.250653
Slc25a11	Mitochondrial 2-oxoglutarate/malate carrier protein	0.586202	0.221105
Slc25a12	Calcium-binding mitochondrial carrier protein Aralar1	0.335944	0.0969957
Slc25a13	Calcium-binding mitochondrial carrier protein Aralar2	0.604763	0.175348
Slc25a15	Mitochondrial ornithine transporter 1	-0.213615	0.0695986
Slc25a16	Graves disease carrier protein homolog	-1.91449	0.376543
Slc25a20	Mitochondrial carnitine/acylcarnitine carrier protein	-2.10647	0.660662
Slc25a3	Phosphate carrier protein, mitochondrial	0.09715	0.0346612
Slc25a35	Solute carrier family 25 member 35	1.16887	0.352571
Slc25a42	Mitochondrial coenzyme A transporter SLC25A42	1.30962	0.736536
Slc25a45	Solute carrier family 25 member 45	0.922166	0.365346
Slc25a5	Cluster of ADP/ATP translocase 2	0.417525	0.152159
Slc25a51	Solute carrier family 25 member 51	-1.45713	0.326272
Slc26a1	Solute carrier family 26 (Sulfate transporter), member 1, isoform CRA_b	-0.780996	0.322764
Slc26a4	Pendrin	0.179856	0.0401976
Slc26a6	Isoform 2 of Solute carrier family 26 member 6	0.26785	0.140371
Slc27a2	Very long-chain acyl-CoA synthetase	0.224096	0.122604
Slc29a1	Cluster of Isoform 2 of Equilibrative nucleoside transporter 1	-0.865915	0.441452
Slc29a3	Equilibrative nucleoside transporter 3	-0.754574	0.472381
Slc2a1	Solute carrier family 2, facilitated glucose transporter member 1	-1.1078	0.280821
Slc2a2	Solute carrier family 2, facilitated glucose transporter member 2	-0.166396	0.0562959
Slc2a5	Solute carrier family 2, facilitated glucose transporter member 5	1.31111	0.306619
Slc2a8	Solute carrier family 2, facilitated glucose transporter member 8	1.29373	0.571008
Slc2a9	Protein Slc2a9	0.233156	0.108754
Slc30a1	Zinc transporter 1	-0.443849	0.158922
Slc34a1	Sodium-dependent phosphate transport protein 2A	-0.0807698	0.0425062
Slc34a3	Sodium-dependent phosphate transport protein 2C	0.225157	0.117706
Slc35f2	Solute carrier family 35 member F2	0.378051	0.229631
Slc36a1	Proton-coupled amino acid transporter 1	0.23366	0.108698
Slc38a7	Putative sodium-coupled neutral amino acid transporter 7	0.106257	0.0458291
Slc38a9	Putative sodium-coupled neutral amino acid transporter 9	0.219527	0.105305
Slc3a1	Neutral and basic amino acid transport protein rBAT	-0.789426	0.288699
Slc3a2	Isoform 2 of 4F2 cell-surface antigen heavy chain	0.0455293	0.0223137
Slc43a2	Large neutral amino acids transporter small subunit 4	-0.763513	0.511447
Slc44a4	Choline transporter-like protein 4	0.19626	0.099529
Slc46a1	Proton-coupled folate transporter	-0.0380545	0.0190212
Slc47a1	Cluster of Multidrug and toxin extrusion protein 1	-0.0145402	0.00689729
Slc4a1	Isoform Kidney of Band 3 anion transport protein	1.32413	0.874286
Slc4a4	Cluster of Isoform 2 of Electrogenic sodium bicarbonate cotransporter 1	0.210043	0.0975022
Slc5a1	Cluster of SGLT1 protein	-0.198669	0.105561
Slc5a10	Sodium/glucose cotransporter 5	-0.321699	0.186028
Slc5a11	Cluster of Sodium/myo-inositol cotransporter 2	-0.493762	0.250796
Slc5a12	Isoform 2 of Sodium-coupled monocarboxylate transporter 2	-0.223501	0.114934
Slc5a2	Sodium/glucose cotransporter 2	0.0281533	0.0131483
Slc5a6	Sodium-dependent multivitamin transporter	-0.428796	0.231691
Slc5a8	Sodium-coupled monocarboxylate transporter 1	-0.0045233	0.00143098
Slc5a9	Sodium/glucose cotransporter 4	0.0960804	0.0489284
Slc6a13	Cluster of Sodium- and chloride-dependent GABA transporter 2	0.951487	0.319994
Slc6a18	Cluster of Isoform 2 of Sodium-dependent neutral amino acid transporter B(0)AT3	-0.646095	0.305921
Slc6a19	Cluster of Sodium-dependent neutral amino acid transporter B(0)AT1	0.490092	0.23482
Slc6a20b	Cluster of Sodium- and chloride-dependent transporter XTRP3B	-0.596429	0.387684
Slc6a6	Sodium- and chloride-dependent taurine transporter	-0.471948	0.273984
Slc6a8	Isoform 3 of Sodium- and chloride-dependent creatine transporter 1	0.980992	0.584143
Slc7a7	Y+L amino acid transporter 1	-0.074783	0.0362066
Slc7a8	Large neutral amino acids transporter small subunit 2	0.222151	0.121021
Slc7a9	b(0,+)-type amino acid transporter 1	-0.211175	0.119074
Slc8a1	Sodium/calcium exchanger 1	-2.59949	0.842659
Slc9a1	Sodium/hydrogen exchanger 1	0.431795	0.189816
Slc9a3	Sodium/hydrogen exchanger	-0.803516	0.484127
Slc9a3r2	Na(+)/H(+) exchange regulatory cofactor NHE-RF2	-0.480703	0.306037
Slco1a1	Cluster of Solute carrier organic anion transporter family member 1A1	-0.253834	0.0479179
Slco1a4	Solute carrier organic anion transporter family member 1A4	0.0398844	0.0138934
Slco1a6	Solute carrier organic anion transporter family member 1A6	0.10858	0.0442558
Slco2a1	Solute carrier organic anion transporter family member 2A1	0.255186	0.139776
Slco4c1	Solute carrier organic anion transporter family member 4C1	0.364164	0.151262
Slk	STE20-like serine/threonine-protein kinase	-0.579137	0.340419
Smim18	Protein Smim18	-1.67432	1.0739
Smim22	MCG1038270, isoform CRA_a	-0.503946	0.287632
Smim24	Small integral membrane protein 24	-0.881205	0.185875
Smpdl3a	Acid sphingomyelinase-like phosphodiesterase 3a	-0.51991	0.103139
Snap23	Synaptosomal-associated protein 23	-0.376286	0.230641
Snd1	Staphylococcal nuclease domain-containing protein 1	0.108338	0.0457576
Sntb2	Beta-2-syntrophin	1.79641	0.412767
Snx1	Sorting nexin-1	0.280911	0.142047
Snx17	Sorting nexin-17	-1.31335	0.479488
Snx2	Sorting nexin-2	-0.00281078	0.00110963
Snx3	Sorting nexin 3	-0.912494	0.355872
Snx4	Sorting nexin-4	-0.695701	0.361293
Snx5	Sorting nexin-5	-0.764025	0.400466
Snx6	Sorting nexin-6	-0.400298	0.142219
Snx9	Sorting nexin-9	0.843197	0.567897
Sod1	Superoxide dismutase [Cu-Zn]	-0.413911	0.253331
Sod2	Superoxide dismutase [Mn], mitochondrial	1.42205	1.0423
Sorbs1	Cluster of Sorbin and SH3 domain-containing protein 1	0.432819	0.0964818
Sord	Sorbitol dehydrogenase	-0.407001	0.244586
Spag9	Isoform 2 of C-Jun-amino-terminal kinase-interacting protein 4	1.58758	0.605647
Spen	Cluster of Isoform 3 of Msx2-interacting protein	1.18413	0.432136
Spg11	Spatacsin	0.192758	0.0777975
Spns1	Protein spinster homolog 1	-1.97056	0.909729
Sppl2a	Signal peptide peptidase-like 2A	-0.376599	0.196344
Spr	Sepiapterin reductase	0.148471	0.0590232
Sptan1	Cluster of Spectrin alpha chain, non-erythrocytic 1	0.572212	0.313507
Sptb	Cluster of Spectrin beta 1	0.384518	0.171623
Sptbn1	Cluster of Spectrin beta chain, non-erythrocytic 1	0.625968	0.312502
Sptbn2	Protein Sptbn2	0.723103	0.315428
Sptbn4	Protein Sptbn4	0.799339	0.407187
Sqrdl	Cluster of Sulfide:quinone oxidoreductase, mitochondrial	-0.576538	0.0991129
Src	Neuronal proto-oncogene tyrosine-protein kinase Src	-0.620431	0.35681
Sri	Isoform 2 of Sorcin	-1.06382	0.621122
Srp14	Cluster of Signal recognition particle 14 kDa protein	4.19624	1.09939
Ssb	Lupus La protein homolog	0.683728	0.341587
Ssh1	Isoform 2 of Protein phosphatase Slingshot homolog 1	0.5029	0.0716818
St13	Cluster of Hsc70-interacting protein	-0.59184	0.380178
Stambp	STAM-binding protein	0.641983	0.414042
Stard3	StAR-related lipid transfer protein 3	-0.423455	0.249217
Stard5	StAR-related lipid transfer protein 5	-0.705664	0.370257
Stat1	Cluster of Signal transducer and activator of transcription 1	-1.0925	0.469964
Steap2	Metalloreductase STEAP2	-0.314788	0.12263
Stip1	Stress-induced-phosphoprotein 1	-1.19548	0.715718
Stk11ip	Serine/threonine-protein kinase 11-interacting protein	-0.197407	0.0610099
Stk24	Serine/threonine-protein kinase 24	1.59852	0.44816
Stk25	Serine/threonine-protein kinase 25	0.429822	0.264181
Stom	Erythrocyte band 7 integral membrane protein	1.193	0.532345
Stub1	STIP1 homology and U box-containing protein 1	-0.0588041	0.0276709
Stx2	Syntaxin-2	0.0850291	0.0423766
Stx3	Cluster of Isoform 3B of Syntaxin-3	-0.897591	0.481079
Stx4	Syntaxin-4	0.398219	0.194837
Stx7	Syntaxin-7	-0.413989	0.248838
Stx8	Syntaxin-8	-0.206201	0.0996168
Stxbp1	Isoform 2 of Syntaxin-binding protein 1	-1.87989	1.08132
Stxbp2	Syntaxin-binding protein 2	-0.384301	0.223828
Stxbp3	Syntaxin-binding protein 3	-1.31139	0.937186
Stxbp5	Cluster of Syntaxin-binding protein 5	-0.313183	0.122542
Stxbp5l	Isoform 3 of Syntaxin-binding protein 5-like	-2.29616	0.859308
Suclg1	Succinyl-CoA ligase [ADP/GDP-forming] subunit alpha, mitochondrial	0.0587153	0.0239976
Sult1c2	Sulfotransferase 1C2	-0.0341541	0.0167034
Sult1d1	Sulfotransferase 1 family member D1	-0.0691441	0.0331364
Suox	Sulfite oxidase, mitochondrial	-0.468566	0.118133
Susd2	Sushi domain-containing protein 2	-0.112708	0.0568364
Syne2	Cluster of Nesprin-2	-0.721036	0.157739
Sypl1	Isoform 2 of Synaptophysin-like protein 1	-1.4299	0.559144
Syt2	Cluster of Synaptotagmin-2	-0.469185	0.24864
Tagln2	Transgelin-2	0.319562	0.178783
Taldo1	Transaldolase	-0.395032	0.211863
Taok1	Serine/threonine-protein kinase TAO1	1.63797	0.503827
Taok3	Serine/threonine-protein kinase TAO3	0.274499	0.14487
Tardbp	TAR DNA-binding protein 43	0.878305	0.108996
Tbcel	Cluster of Isoform 2 of Tubulin-specific chaperone cofactor E-like protein	2.98504	0.507501
Tbck	TBC domain-containing protein kinase-like protein	0.626265	0.292791
Tbxa2r	Thromboxane A2 receptor	-1.6782	0.451233
Tceb1	Transcription elongation factor B polypeptide 1	-1.09652	0.701315
Tcirg1	V-type proton ATPase subunit a	-0.533942	0.234295
Tcp1	Cluster of T-complex protein 1 subunit alpha	-0.367035	0.150969
Tek	Cluster of Angiopoietin-1 receptor	-0.620997	0.392633
Tenc1	Isoform 2 of Tensin-like C1 domain-containing phosphatase	3.08328	1.03157
Tes	Cluster of Putative uncharacterized protein Tes	0.231893	0.118879
Tf	Cluster of Serotransferrin	0.66056	0.2345
Tfeb	Transcription factor EB	2.41561	0.867772
Tfg	Protein Tfg	-0.0738301	0.018469
Tgm1	Protein-glutamine gamma-glutamyltransferase K	-0.363049	0.207404
Tgm2	Protein-glutamine gamma-glutamyltransferase 2	-0.371823	0.192297
Thnsl2	Threonine synthase-like 2	0.246052	0.131952
Thy1	Thy-1 membrane glycoprotein	-1.26889	0.759342
Timm13	Mitochondrial import inner membrane translocase subunit Tim13	3.24709	0.699011
Timm50	Mitochondrial import inner membrane translocase subunit TIM50	-2.0364	0.737661
Timm8a1	Mitochondrial import inner membrane translocase subunit Tim8 A	-1.0964	0.637236
Timm9	Mitochondrial import inner membrane translocase subunit Tim9	-1.8671	0.638138
Tkt	Transketolase	-0.454	0.257932
Tldc1	TLD domain-containing protein 1	-3.00696	0.776081
Tln1	Talin-1	0.207582	0.0892553
Tln2	Cluster of Talin-2	-0.317408	0.18636
Tm7sf3	Transmembrane 7 superfamily member 3	-0.940836	0.656825
Tm9sf2	Transmembrane 9 superfamily member 2	-0.587867	0.255211
Tmem106b	Transmembrane protein 106B	-0.819902	0.571631
Tmem115	Transmembrane protein 115	-0.359767	0.183969
Tmem116	Protein Tmem116	0.613564	0.353745
Tmem175	Transmembrane protein 175	-1.16582	0.826744
Tmem176b	Transmembrane protein 176B	-0.246652	0.100843
Tmem206	Transmembrane protein 206	2.55242	0.794562
Tmem27	Collectrin	0.0572223	0.0276363
Tmem30a	Cell cycle control protein 50A	-0.190176	0.0572881
Tmem55a	Type 2 phosphatidylinositol 4,5-bisphosphate 4-phosphatase	-1.0412	0.72425
Tmem67	Cluster of Meckelin	-0.610177	0.399828
Tmigd1	Transmembrane and immunoglobulin domain-containing protein 1	-0.0403369	0.0121111
Tmod3	Tropomodulin-3	1.09313	0.448066
Tns1	Cluster of Protein Tns1	0.713413	0.371845
Tns3	Tensin-3	0.23329	0.0954869
Tpcn1	Two pore calcium channel protein 1	-1.09171	0.591894
Tpi1	Triosephosphate isomerase	-0.191809	0.0914782
Tpk1	Thiamin pyrophosphokinase 1	-0.755832	0.479902
Tpm3	Cluster of Isoform 2 of Tropomyosin alpha-3 chain	-0.130393	0.0607883
Tpm4	Tropomyosin alpha-4 chain	0.0703584	0.0337179
Tpmt	Thiopurine S-methyltransferase	-0.202168	0.0764225
Tpp1	Tripeptidyl-peptidase 1	-0.0942782	0.0397415
Tpt1	Translationally-controlled tumor protein	-0.181931	0.0863046
Trappc1	Trafficking protein particle complex subunit 1	-3.01895	0.91111
Trappc8	Protein Trappc8	-0.218845	0.115142
Treh	Cluster of Trehalase	0.0536421	0.014561
Trip6	Thyroid receptor-interacting protein 6	-0.134002	0.0707937
Trpv4	Cluster of Transient receptor potential cation channel subfamily V member 4	-0.335136	0.162747
Trpv5	Transient receptor potential cation channel subfamily V member 5	-1.32459	0.18509
Tspan14	Tetraspanin-14	-1.45501	0.362536
Tspan31	Tetraspanin-31	-0.231937	0.129831
Tspan8	Tetraspanin-8	-0.503823	0.306874
Tspan9	Tetraspanin-9	-0.00582081	0.00228021
Tssc1	Protein TSSC1	-0.464161	0.0774754
Ttc38	Tetratricopeptide repeat protein 38	-0.587255	0.355353
Ttn	Cluster of Titin	-0.463163	0.19725
Tuba4a	Cluster of Tubulin alpha-4A chain	0.0915639	0.0482914
Tubb5	Cluster of Tubulin beta-5 chain	-0.0681795	0.0345872
Txn	Thioredoxin	-0.542031	0.330245
Txndc17	Thioredoxin domain-containing protein 17	-1.03754	0.635975
Txnl1	Thioredoxin-like protein 1	0.0836516	0.0190646
Txnrd1	Cluster of Thioredoxin reductase 1, cytoplasmic	-1.18706	0.625304
Uap1l1	UDP-N-acetylhexosamine pyrophosphorylase-like protein 1	-0.441375	0.109073
Uba1	Cluster of Ubiquitin-like modifier-activating enzyme 1	-0.516947	0.322325
Ube2l3	Ubiquitin-conjugating enzyme E2 L3	0.804776	0.332569
Ube2m	NEDD8-conjugating enzyme Ubc12	0.755722	0.124262
Ube2n	Ubiquitin-conjugating enzyme E2 N	-0.35506	0.207188
Ubr4	Isoform 3 of E3 ubiquitin-protein ligase UBR4	-0.754618	0.369673
Uchl3	Cluster of Ubiquitin carboxyl-terminal hydrolase isozyme L3	-1.95902	0.694105
Ufc1	Ubiquitin-fold modifier-conjugating enzyme 1	-2.37973	0.895327
Ugdh	UDP-glucose 6-dehydrogenase	-0.699113	0.421786
Ugp2	Isoform 2 of UTP--glucose-1-phosphate uridylyltransferase	-0.334519	0.148389
Ugt1a7c	Cluster of UDP-glucuronosyltransferase 1-7C	0.672173	0.453708
Ugt3a2	UDP-glucuronosyltransferase 3A2	-2.13774	0.513564
Umod	Uromodulin	-0.604791	0.401676
UPF0585	Cluster of UPF0585 protein C16orf13 homolog	0.440298	0.168048
Upf1	Isoform 2 of Regulator of nonsense transcripts 1	0.323776	0.173777
Uqcrb	Cytochrome b-c1 complex subunit 7	0.425081	0.141934
Uqcrc1	Cytochrome b-c1 complex subunit 1, mitochondrial	0.299328	0.111881
Uqcrc2	Cytochrome b-c1 complex subunit 2, mitochondrial	0.299721	0.109541
Uqcrfs1	Cytochrome b-c1 complex subunit Rieske, mitochondrial	1.74743	0.626431
Uqcrh	Cytochrome b-c1 complex subunit 6, mitochondrial	1.06156	0.483829
Uqcrq	Cytochrome b-c1 complex subunit 8	0.675357	0.314275
Uroc1	Urocanate hydratase	-2.23476	0.374306
Ush1c	Cluster of Isoform 2 of Harmonin	1.11684	0.778053
Usmg5	Up-regulated during skeletal muscle growth protein 5	0.165297	0.0520808
Uso1	General vesicular transport factor p115	-1.42901	0.643614
Usp14	Ubiquitin carboxyl-terminal hydrolase 14	-3.13918	1.27377
Usp24	Ubiquitin carboxyl-terminal hydrolase 24	-0.847915	0.366255
Usp5	Ubiquitin carboxyl-terminal hydrolase 5	-0.860911	0.478232
Usp9x	Probable ubiquitin carboxyl-terminal hydrolase FAF-X	1.85088	0.757699
Utrn	Protein Utrn	0.236389	0.0607697
Vamp2	Cluster of Vesicle-associated membrane protein 2	-0.155556	0.0627482
Vamp7	Vesicle-associated membrane protein 7	-0.547404	0.316287
Vamp8	Vesicle-associated membrane protein 8	-0.813449	0.533488
Vapa	Vesicle-associated membrane protein-associated protein A	-0.375496	0.133106
Vars	Valine--tRNA ligase	1.72897	1.13917
Vasp	Vasodilator-stimulated phosphoprotein	0.149227	0.0784283
Vat1	Synaptic vesicle membrane protein VAT-1 homolog	-0.14406	0.0506655
Vcl	Vinculin	-0.0679399	0.0283457
Vcp	Transitional endoplasmic reticulum ATPase	-0.247045	0.115954
Vdac1	Isoform Mt-VDAC1 of Voltage-dependent anion-selective channel protein 1	0.588847	0.28515
Vdac2	Voltage-dependent anion-selective channel protein 2	1.69492	0.524915
Vdac3	Voltage-dependent anion-selective channel protein 3	0.0552913	0.0180275
Vil1	Villin-1	1.24636	0.89796
Vill	Cluster of Villin-like protein	0.36515	0.181362
Vnn1	Pantetheinase	0.0718243	0.0366826
Vps11	Vacuolar protein sorting-associated protein 11 homolog	0.574347	0.356764
Vps13a	Vacuolar protein sorting-associated protein 13A	0.216707	0.0550551
Vps18	Vacuolar protein sorting-associated protein 18 homolog	-1.79218	0.616954
Vps25	Vacuolar protein-sorting-associated protein 25	-1.1147	0.164622
Vps26a	Isoform 2 of Vacuolar protein sorting-associated protein 26A	-1.1565	0.66711
Vps26b	Vacuolar protein sorting-associated protein 26B	-0.202088	0.0630855
Vps28	Vacuolar protein sorting-associated protein 28 homolog	-1.97925	0.746661
Vps29	Cluster of Vacuolar protein sorting-associated protein 29 (Fragment)	-0.158892	0.0761956
Vps33a	Vacuolar protein sorting-associated protein 33A	0.137641	0.0211753
Vps33b	Vacuolar protein sorting-associated protein 33B	1.24348	0.157435
Vps35	Vacuolar protein sorting-associated protein 35	-0.27939	0.0944843
Vps39	Isoform 2 of Vam6/Vps39-like protein	0.565686	0.345541
Vps41	Vacuolar protein sorting-associated protein 41 homolog	-0.062436	0.0232655
Vps45	Vacuolar protein sorting-associated protein 45	1.56748	0.734174
Vps4a	Vacuolar protein sorting-associated protein 4A	-0.931713	0.630868
Vps4b	Vacuolar protein sorting-associated protein 4B	-0.125994	0.0669053
Vps51	Vacuolar protein sorting-associated protein 51 homolog	-4.25907	1.11318
Vta1	Vacuolar protein sorting-associated protein VTA1 homolog	2.09372	0.858276
Vti1b	Cluster of Vesicle transport through interaction with t-SNAREs 1B homolog	-1.25479	0.723482
Vwa5a	von Willebrand factor A domain-containing protein 5A	-0.577131	0.154757
Wars	Isoform 2 of Tryptophan--tRNA ligase, cytoplasmic	0.328927	0.170423
Wasf2	Wiskott-Aldrich syndrome protein family member 2	-0.894303	0.273268
Wbp2	WW domain-binding protein 2	-0.170804	0.0710062
Wdr1	WD repeat-containing protein 1	-0.575633	0.30839
Wdr13	WD repeat-containing protein 13	-1.84622	0.74086
Wdr20	Cluster of MCG14935, isoform CRA_a	-0.17832	0.0584166
Wdr24	WD repeat-containing protein 24	0.0720924	0.0324675
Wdr45b	WD repeat domain phosphoinositide-interacting protein 3	-0.114753	0.0453363
Wdr48	WD repeat-containing protein 48	-0.37076	0.203256
Wdr59	Cluster of Isoform 3 of WD repeat-containing protein 59	2.82448	0.401781
Wdr7	Isoform 2 of WD repeat-containing protein 7	1.7989	0.543969
Wdr72	Protein Wdr72	-0.784697	0.467951
Wdr81	Isoform 2 of WD repeat-containing protein 81	-0.339918	0.187572
Wdr91	WD repeat-containing protein 91	0.172877	0.0544156
Wwp1	NEDD4-like E3 ubiquitin-protein ligase WWP1	-0.388773	0.134442
Xdh	Xanthine dehydrogenase/oxidase	-1.92615	0.872111
Xirp2	Xin actin-binding repeat-containing protein 2	1.56316	0.347634
Xpnpep1	Xaa-Pro aminopeptidase 1	-0.235867	0.107108
Xpnpep2	Protein Xpnpep2	0.415205	0.212157
Xpo1	Cluster of Exportin-1	-0.219061	0.0326675
Xylb	Xylulose kinase	0.129933	0.0602142
Ybx1	Cluster of Nuclease-sensitive element-binding protein 1	-1.80687	0.771385
Ykt6	Synaptobrevin homolog YKT6	-0.407343	0.148807
Ywhab	14-3-3 protein beta/alpha	-0.079175	0.042029
Ywhae	Cluster of 14-3-3 protein epsilon	-0.0979869	0.0522532
Ywhaq	Isoform 2 of 14-3-3 protein theta	-0.0869521	0.0458274
Ywhaz	Cluster of 14-3-3 protein zeta/delta	-0.359704	0.185333
Yy1	Transcriptional repressor protein YY1	1.40474	0.73971
Zbed5	MCG130675	0.576105	0.270202
Zfp185	Zinc finger protein 185	1.70222	0.32957
Zfp831	Protein Zfp831	0.702792	0.186715
Zfyve26	Zinc finger FYVE domain-containing protein 26	2.24702	0.44332
